# Supplementary material for: Catalytically efficient Ni-NiOx-Y2O3 interface for medium temperature water-gas shift reaction
Source: Nat Commun. 2022 May 4;13:2443. doi: 10.1038/s41467-022-30138-5 (PMC9068818; doi:10.1038/s41467-022-30138-5)
Supplement: Supplementary file 3 — Source Data [file 41467_2022_30138_MOESM3_ESM.xlsx]

## Sheet: Fig.1
Fig.1a							Fig.1b							Fig. 1c																					Fig.1d
Ni9Y1Ox		Ni1Y9Ox		Pure Ni			H2 pretreatment		O2 pretreatment		H2 pretreatment			Ni9Y1Ox		Ni20/CeLaOx		Cu4Ni16/CeLaOx		1Re-10Ni/CeO2		10@TiO2-1(450)		inverse CeO2/Cu		Cu-Ce(La)Ox		Cu0.3Fe0.7Ox		Ir1/FeOx		5Pt/0.06Na-TiO2			Ni9Y1Ox		Pure Ni
Temperature	CO conversion	Temperature	CO conversion	Temperature	CO conversion		Temperature	CO conversion	Temperature	CO conversion	Temperature	CH4 Selectivity		Temperature	WGS reaction rate	Temperature	WGS reaction rate	Temperature	WGS reaction rate	Temperature	WGS reaction rate	Temperature	WGS reaction rate	Temperature	WGS reaction rate	Temperature	WGS reaction rate	Temperature	WGS reaction rate	Temperature	WGS reaction rate	Temperature	WGS reaction rate		time (h)	CO conversion	time (h)	CO conversion
200	3.06748	200	0	200	0		200	3.06748	200	0	200	0		250	37.2	300	35.2	300	31.1	300	30	350	356.8	300	47.5	300	9	300	12.2	300	43.4	250	38.4		1	30.5263	1	21.495
212	15.98	250	0	250	1.8515		250	94.964	250	0	250	2.67		300	140.6	350	36.3	350	35.9																2	31.4136	2	21.111
223	27.7777	300	0	300	51.2		300	100	300	0	300	1.6		350	434.7																				3	31.746	3	20.09
235	48.31	350	12.2699	350	100		350	100	350	9.32642	350	0																							4	31.4136	4	21.234
247	79.6						400	100	400	81.7143	400	0																							5	31.5789	5	21.456
256	94.964																																		6	30.7292	6	21.543
300	100																																		7	31.2169	7	20.01
350	100																																		8	30.7292	8	19.68
																																			9	31.0526	9	19.66
																																			10	30.89	10	19.44
																																			11	30.8511	11	19.23
																																			12	32.0856	12	19.12
																																			13	34.7594	13	18.95
																																			14	34.7594	14	18.84
																																			15	34.3915	15	18.74
																																			16	34.2246	16	18.55
																																			17	35.4839	17	18.46
																																			18	32.9787	18	17.58
																																			19	32.6203	19	17.68
																																			20	33.6898	20	18.54
																																			21	33.5106	21	17.62
																																			22	33.3333	22	17.55
																																			23	33.6898	23	16.45
																																			24	34.9206	24	17.23
																																			25	33.5078	25	16.45
																																			26	33.5106	26	15.97
																																			27	33.5106	27	16.88
																																			28	33.1579	28	16.15
																																			29	35.1064	29	15.98
																																			30	34.0314	30	16.22
																																			31	34.2246	31	15.64
																																			32	35.1064	32	15.48
																																			33	33.6842	33	15.33
																																			34	35.1064	34	14.99
																																			35	28.6458	35	14.23
																																			36	28.4974	36	15.445
																																			37	32.2917	37	14.65
																																			38	33.6842	38	13.64
																																			39	28.9474	39	13.64
																																			40	30.6878	40	13.25
																																			41	31.0881
																																			42	30.5263
																																			43	28.4974
																																			44	30.3665
																																			45	30.89
																																			46	31.0526
																																			47	29.6875
																																			48	31.2169
																																			49	31.0526
																																			50	30.5699
																																			51	32.4607
																																			52	29.3814
																																			53	30.2083
																																			54	30.3665
																																			55	31.4136
																																			56	30.2083
																																			57	30.89
																																			58	29.3814
																																			59	29.6875
																																			60	30.0518
																																			61	30.102
																																			62	30.5699
																																			63	31.0881
																																			64	30.5699
																																			65	30.7292
																																			66	30.89
																																			67	31.0526
																																			68	30.4124
																																			69	31.9588
																																			70	31.9372
																																			71	31.0526
																																			72	29.8969
																																			73	30.7292
																																			74	30.9278
																																			75	29.6875
																																			76	30.3665
																																			77	29.7436
																																			78	30.5699
																																			79	30.2083
																																			80	29.8969
																																			81	30.2083
																																			82	29.8969
																																			83	30.4124
																																			84	30.7292
																																			85	30.0518
																																			86	29.8969
																																			87	30.0518
																																			88	30.5699
																																			89	30.0518
																																			90	30.5263
																																			91	30.0518
																																			92	30.0518
																																			93	29.8969
																																			94	30.7292
																																			95	30.2083
																																			96	30.5699
																																			97	29.8969
																																			98	29.8969
																																			99	30.2083
																																			100	30.5699

## Sheet: Fug.3
Fig.3a					Fig.3b					Fig.3c					Fig3d			Fig3e			Fig.3f					Fig. 3g
Ni9Y1Ox-fresh		Ni9Y1Ox-used			Ni2p-Ni9Y1Ox-fresh		Ni2p-Ni9Y1Ox-used			Y3d-Ni9Y1Ox-fresh		Y3d-Ni9Y1Ox-used			Binding Energy	Intensity		Binding Energy	Intensity		Energy	Y2O3	Ni9Y1Ox-fresh	Ni9Y1Ox-used		Distance	Y2O3	Ni9Y1Ox-fresh	Ni9Y1Ox-used
2θ	Intensity	2θ	Intensity		Binding Energy	Intensity	Binding Energy	Intensity		Binding Energy	Intensity	Binding Energy	Intensity		884.45	17551.6		170.4	1821.05			Normalized Absorption					FT k3 c(k) Å-4
10.0036	1231	10.0036	1203		884.3	111891	884	99256.1		170.3	11054.8	170	13482.6		884.4	17597.8		170.35	1866.84		16714.2	0.00173	0.00322	0.00247		0	0.17691	0.37682	0.11684
10.0166	1215.16	10.0166	1160.43		884.2	112504	883.9	99042.7		170.2	10908.1	169.9	13060.8		884.35	17664.8		170.3	1892.26		16714.6	0.00191	0.00338	0.00258		0.03068	0.17749	0.37545	0.12337
10.0296	1241.46	10.0296	1215.87		884.1	112755	883.8	98884.7		170.1	11257.7	169.8	13156.3		884.3	17510.3		170.25	1847.76		16715	0.00142	0.00337	0.00269		0.06136	0.17757	0.37126	0.14092
10.0426	1197.37	10.0426	1190.8		884	113228	883.7	99501.2		170	11084.6	169.7	12865.4		884.25	17467.3		170.2	1769.45		16715.4	0.00178	0.00339	0.00276		0.09204	0.17304	0.36397	0.16528
10.0556	1243.06	10.0556	1214.01		883.9	113627	883.6	99683.3		169.9	10938.5	169.6	12658.8		884.2	17123.5		170.15	1847.88		16715.8	0.00115	0.00358	0.00254		0.12272	0.15931	0.35318	0.19279
10.0686	1239.3	10.0686	1257.77		883.8	113692	883.5	100404		169.8	10808	169.5	12936.8		884.15	17892.2		170.1	1799.79		16716.1	0.00174	0.00332	0.00226		0.1534	0.13281	0.3383	0.22079
10.0816	1178.81	10.0816	1240.25		883.7	114893	883.4	100173		169.7	10831.6	169.4	13228		884.1	17939.3		170.05	1864.65		16716.5	0.00168	0.00295	0.00202		0.18408	0.09207	0.3187	0.24728
10.0946	1268.98	10.0946	1220.39		883.6	115127	883.3	100078		169.6	10965.1	169.3	13043.6		884.05	17612.3		170	1837.63		16716.9	0.00116	0.00321	0.00201		0.21476	0.04121	0.29362	0.27058
10.1076	1186.7	10.1076	1149.95		883.5	115533	883.2	100037		169.5	10658.3	169.2	12681.6		884	17498.3		169.95	1715.79		16717.3	0.00148	0.00336	0.00234		0.24544	0.04866	0.26234	0.28916
10.1206	1173.54	10.1206	1241.44		883.4	115738	883.1	99682.2		169.4	10601.3	169.1	12844.1		883.95	17600		169.9	1767.05		16717.7	0.00164	0.00322	0.00278		0.27612	0.1235	0.22414	0.30156
10.1336	1205.43	10.1336	1272.62		883.3	116206	883	99184.4		169.3	10810.5	169	12854.8		883.9	17718.3		169.85	1736.8		16718.1	0.00138	0.00335	0.00287		0.3068	0.20726	0.17842	0.30639
10.1466	1160.89	10.1466	1226.89		883.2	116477	882.9	99900.3		169.2	11156.6	168.9	12804.2		883.85	17720.4		169.8	1752.49		16718.5	0.00185	0.00358	0.00264		0.33748	0.29045	0.12485	0.30241
10.1596	1218.43	10.1596	1225.4		883.1	117603	882.8	100095		169.1	11048.5	168.8	12571		883.8	17833.1		169.75	1772.49		16718.9	0.0019	0.00376	0.00269		0.36816	0.36602	0.06421	0.28854
10.1726	1261.84	10.1726	1232.97		883	116854	882.7	100289		169	10885.2	168.7	12618.9		883.75	17598.6		169.7	1731.93		16719.2	0.00158	0.00365	0.00273		0.39884	0.42727	0.02602	0.26399
10.1856	1243.75	10.1856	1213.33		882.9	117546	882.6	100699		168.9	10891.5	168.6	12586.7		883.7	17710.2		169.65	1723.42		16719.6	0.00181	0.00318	0.00308		0.42951	0.46825	0.09485	0.22842
10.1986	1270.64	10.1986	1223.62		882.8	117725	882.5	100328		168.8	10869.4	168.5	12798.1		883.65	17883.9		169.6	1723.03		16720	0.00171	0.00296	0.0026		0.46019	0.48425	0.18201	0.18233
10.2116	1282.73	10.2116	1221.79		882.7	118539	882.4	99757.6		168.7	10906.4	168.4	12787.7		883.6	17784.1		169.55	1723.87		16720.4	0.00175	0.00326	0.0019		0.49087	0.4725	0.27771	0.12866
10.2246	1236.61	10.2246	1270.88		882.6	118333	882.3	100050		168.6	11144.3	168.3	12812.9		883.55	17424.6		169.5	1741.73		16720.8	0.00206	0.00352	0.00199		0.52155	0.43306	0.38033	0.08183
10.2376	1228.64	10.2376	1214.47		882.5	118347	882.2	99898.8		168.5	10981.1	168.2	13166.4		883.5	17745.6		169.45	1749.1		16721.2	0.00141	0.00337	0.00204		0.55223	0.37055	0.48842	0.09435
10.2506	1283.37	10.2506	1228.4		882.4	119231	882.1	99858.2		168.4	11053.7	168.1	12933.4		883.45	17604.5		169.4	1761.9		16721.6	0.00174	0.00333	0.00213		0.58291	0.2987	0.6003	0.16898
10.2636	1292.79	10.2636	1235.8		882.3	119576	882	99253.8		168.3	10828.8	168	12739.4		883.4	17747.5		169.35	1780.7		16722	0.00158	0.00332	0.00176		0.61359	0.25181	0.71402	0.26574
10.2766	1236.59	10.2766	1242.33		882.2	120607	881.9	100151		168.2	10921.9	167.9	12735.3		883.35	17878.9		169.3	1696.69		16722.4	0.00182	0.0033	0.00174		0.64427	0.28046	0.82739	0.3728
10.2896	1201.68	10.2896	1246.35		882.1	121340	881.8	101799		168.1	10903.6	167.8	12528		883.3	17484.6		169.25	1724.82		16722.8	0.00145	0.00341	0.00225		0.67495	0.3837	0.93796	0.48561
10.3026	1260.06	10.3026	1226.93		882	121374	881.7	101307		168	10881.5	167.7	12463.9		883.25	17789.1		169.2	1715.77		16723.2	0.00155	0.00366	0.0022		0.70563	0.52025	1.04314	0.60084
10.3156	1230.24	10.3156	1235.48		881.9	121636	881.6	100586		167.9	10778.5	167.6	12544.8		883.2	17925.7		169.15	1835.49		16723.6	0.00194	0.00392	0.00194		0.73631	0.66161	1.1402	0.7154
10.3286	1259.36	10.3286	1237.74		881.8	122835	881.5	100542		167.8	10650.3	167.5	12289.5		883.15	17583		169.1	1759.83		16724	0.00186	0.00377	0.00198		0.76699	0.79088	1.22641	0.82619
10.3416	1298.49	10.3416	1209.55		881.7	123517	881.4	100448		167.7	10615.5	167.4	12345.4		883.1	17586.2		169.05	1673.87		16724.4	0.00133	0.00327	0.00162		0.79767	0.89643	1.29905	0.93014
10.3546	1258.68	10.3546	1215.37		881.6	123625	881.3	100803		167.6	10777.4	167.3	12332.3		883.05	17980.2		169	1736.24		16724.8	0.00148	0.00294	0.00158		0.82835	0.97	1.35556	1.02427
10.3676	1243.17	10.3676	1221		881.5	124195	881.2	100889		167.5	10627.2	167.2	12311		883	18076.3		168.95	1693.19		16725.2	0.00202	0.00321	0.00174		0.85903	1.00677	1.39363	1.10579
10.3806	1253.97	10.3806	1225.27		881.4	125106	881.1	101699		167.4	11011.2	167.1	12174.2		882.95	17691.6		168.9	1766.35		16725.6	0.00138	0.00316	0.00222		0.88971	1.00612	1.41133	1.17226
10.3936	1212.35	10.3936	1236.13		881.3	126877	881	101892		167.3	10847.6	167	12126.4		882.9	17620.2		168.85	1776.84		16726	0.00129	0.00344	0.00232		0.92039	0.97305	1.40727	1.22173
10.4066	1211	10.4066	1222		881.2	127756	880.9	101035		167.2	10470.4	166.9	12169.4		882.85	17621		168.8	1721.62		16726.4	0.00191	0.00352	0.0027		0.95107	0.92027	1.38077	1.25297
10.4196	1255.85	10.4196	1200.35		881.1	128080	880.8	101183		167.1	10903.4	166.8	12040.9		882.8	17310		168.75	1633.04		16726.8	0.00176	0.00302	0.00251		0.98175	0.87066	1.33219	1.26571
10.4326	1258.2	10.4326	1242.42		881	127942	880.7	101364		167	10673.8	166.7	12128		882.75	17500.8		168.7	1686.03		16727.2	0.00132	0.00331	0.00202		1.01243	0.85625	1.26333	1.26099
10.4456	1275.52	10.4456	1237.51		880.9	129577	880.6	101471		166.9	10568.9	166.6	11955.5		882.7	17837.4		168.65	1779.6		16727.6	0.00182	0.00349	0.00185		1.04311	0.90613	1.17815	1.24166
10.4586	1235.13	10.4586	1243.23		880.8	129504	880.5	101213		166.8	10769.8	166.5	12074.9		882.65	17702		168.6	1752.29		16728	0.00208	0.00317	0.00178		1.07379	1.02685	1.08397	1.2129
10.4716	1222.43	10.4716	1271.36		880.7	129459	880.4	101202		166.7	10650.2	166.4	12102.1		882.6	17631.5		168.55	1784.83		16728.4	0.00158	0.00334	0.00217		1.10447	1.19974	0.99321	1.18297
10.4846	1256.31	10.4846	1260.75		880.6	128987	880.3	101094		166.6	10553.7	166.3	11780.9		882.55	17647.7		168.5	1784.48		16728.7	0.00215	0.00359	0.00281		1.13515	1.39646	0.92535	1.16348
10.4976	1242.34	10.4976	1241.52		880.5	130259	880.2	101154		166.5	10492.5	166.2	11791.9		882.5	17730.2		168.45	1767.58		16729.1	0.00143	0.00363	0.00292		1.16583	1.5905	0.90572	1.16868
10.5106	1286.92	10.5106	1202.67		880.4	130111	880.1	101049		166.4	10494.8	166.1	11731.9		882.45	17800.5		168.4	1703.55		16729.5	0.00147	0.00337	0.00235		1.1965	1.76023	0.95625	1.21267
10.5236	1268.1	10.5236	1225.03		880.3	130222	880	101263		166.3	10442.6	166	11736.3		882.4	17780.5		168.35	1691.29		16729.9	0.00203	0.00301	0.00189		1.22718	1.8892	1.08237	1.30511
10.5366	1238.9	10.5366	1233.24		880.2	130475	879.9	101342		166.2	10476.9	165.9	11718.1		882.35	17502.6		168.3	1724.81		16730.3	0.00138	0.00305	0.00229		1.25786	1.9665	1.27247	1.44819
10.5496	1246.17	10.5496	1214.92		880.1	130847	879.8	101344		166.1	10405.6	165.8	11953.7		882.3	17239.7		168.25	1749.84		16730.7	0.00184	0.00336	0.00279		1.28854	1.988	1.50892	1.63726
10.5626	1213.75	10.5626	1222.89		880	130545	879.7	101581		166	10236	165.7	11557		882.25	17321		168.2	1686.71		16731.1	0.0015	0.00334	0.00247		1.31922	1.9589	1.77588	1.86387
10.5756	1176.6	10.5756	1269.88		879.9	129919	879.6	101435		165.9	10418.6	165.6	11275.6		882.2	17849.3		168.15	1690.59		16731.5	0.00195	0.00315	0.00265		1.3499	1.89786	2.06087	2.11848
10.5886	1226.22	10.5886	1238.01		879.8	130311	879.5	101586		165.8	10540	165.5	11394.3		882.15	18095.7		168.1	1719.48		16731.9	0.0014	0.00289	0.00243		1.38058	1.8423	2.35405	2.39187
10.6016	1279.98	10.6016	1233.12		879.7	130995	879.4	101655		165.7	10110.2	165.4	11631		882.1	18011.6		168.05	1669.33		16732.3	0.00173	0.00286	0.00218		1.41126	1.84962	2.64727	2.67557
10.6146	1295.14	10.6146	1262.46		879.6	131905	879.3	101370		165.6	10446	165.3	11793.7		882.05	17664.9		168	1654.39		16732.7	0.00183	0.00326	0.00272		1.44194	1.98158	2.93353	2.96192
10.6276	1263.67	10.6276	1254.48		879.5	131673	879.2	100921		165.5	10535.9	165.2	11574.7		882	17473		167.95	1632.28		16733.1	0.00134	0.00335	0.00279		1.47262	2.27108	3.20661	3.24393
10.6406	1241.39	10.6406	1254.51		879.4	131598	879.1	101288		165.4	10379	165.1	11403.7		881.95	17504.6		167.9	1636.12		16733.5	0.0017	0.00306	0.00252		1.5033	2.70632	3.46095	3.51526
10.6536	1233.33	10.6536	1253.49		879.3	130744	879	100746		165.3	10294	165	11334		881.9	17654		167.85	1649.25		16733.9	0.00144	0.00263	0.00245		1.53398	3.2491	3.69156	3.77013
10.6666	1230.28	10.6666	1248.54		879.2	130769	878.9	100699		165.2	10596.1	164.9	11165.2		881.85	18087.1		167.8	1667.17		16734.3	0.00125	0.00247	0.00273		1.56466	3.85624	3.89408	4.00335
10.6796	1261.1	10.6796	1219.83		879.1	130645	878.8	101194		165.1	10523	164.8	11267.9		881.8	17824		167.75	1708.18		16734.7	0.00161	0.00283	0.00245		1.59534	4.48793	4.06473	4.21034
10.6926	1251.24	10.6926	1220.97		879	131152	878.7	100384		165	10394.2	164.7	11529.7		881.75	17313.2		167.7	1678.11		16735.1	0.00129	0.00268	0.00218		1.62602	5.10864	4.20042	4.38712
10.7056	1221.82	10.7056	1240.4		878.9	131191	878.6	100162		164.9	10313.8	164.6	11453.4		881.7	17792.1		167.65	1650.53		16735.5	0.00183	0.00256	0.0024		1.6567	5.68656	4.29875	4.53041
10.7186	1227.9	10.7186	1220.64		878.8	130090	878.5	100736		164.8	10302.3	164.5	11452.1		881.65	18117.2		167.6	1609.97		16735.9	0.00114	0.00254	0.00222		1.68738	6.19327	4.35806	4.63761
10.7316	1249.44	10.7316	1219.67		878.7	131174	878.4	100189		164.7	10348.3	164.4	11233.9		881.6	17818		167.55	1628.85		16736.3	0.00115	0.00261	0.00247		1.71806	6.60399	4.37746	4.70686
10.7446	1263.91	10.7446	1247.98		878.6	131192	878.3	99698.8		164.6	10212.6	164.3	11185.4		881.55	17509.8		167.5	1633.33		16736.7	0.0015	0.00211	0.00292		1.74874	6.89805	4.35684	4.73703
10.7576	1264.75	10.7576	1251.08		878.5	130998	878.2	99811.8		164.5	10452.1	164.2	11272.6		881.5	17244.5		167.45	1677.21		16737.1	0.00106	0.00146	0.00272		1.77942	7.05952	4.29688	4.72776
10.7706	1249.05	10.7706	1228.29		878.4	130483	878.1	101028		164.4	10751.2	164.1	11438.9		881.45	17849.3		167.4	1673.69		16737.5	0.00154	0.0016	0.0025		1.8101	7.07777	4.19905	4.6794
10.7836	1267.37	10.7836	1216.12		878.3	128835	878	100072		164.3	10539	164	11417.7		881.4	17745.6		167.35	1686.92		16737.9	0.00137	0.0022	0.00252		1.84078	6.94803	4.0656	4.59303
10.7966	1300	10.7966	1220.87		878.2	129229	877.9	100068		164.2	10373.4	163.9	11485.7		881.35	17507.2		167.3	1608.88		16738.3	0.00126	0.00261	0.00288		1.87146	6.67164	3.89949	4.47039
10.8096	1271.61	10.8096	1271.23		878.1	129019	877.8	100363		164.1	10308.7	163.8	11349		881.3	17715.9		167.25	1610.35		16738.7	0.0012	0.00212	0.0033		1.90214	6.25615	3.70441	4.31384
10.8226	1263	10.8226	1271.99		878	128124	877.7	99974.4		164	10342.4	163.7	11529.7		881.25	17624.1		167.2	1659.19		16739.1	0.000692196	0.00181	0.00342		1.93282	5.71518	3.48474	4.12629
10.8356	1256.8	10.8356	1285.58		877.9	127232	877.6	99781.8		163.9	10552.3	163.6	11263.5		881.2	17821.2		167.15	1650.92		16739.5	0.00126	0.00215	0.0031		1.9635	5.06798	3.24548	3.91114
10.8486	1241.74	10.8486	1231.44		877.8	127648	877.5	99371.9		163.8	10299	163.5	11355.4		881.15	17907.5		167.1	1621.37		16739.9	0.00109	0.00235	0.00321		1.99418	4.33892	2.99225	3.67216
10.8616	1252.29	10.8616	1202.95		877.7	127076	877.4	99583.9		163.7	10330.5	163.4	11374.1		881.1	17874.5		167.05	1628.94		16740.3	0.0012	0.00239	0.00391		2.02485	3.55686	2.73132	3.41343
10.8746	1265.55	10.8746	1241.69		877.6	127486	877.3	99663.9		163.6	10238.9	163.3	11212.2		881.05	17498.1		167	1623.37		16740.7	0.00144	0.00216	0.00324		2.05553	2.75508	2.46958	3.13922
10.8876	1228.86	10.8876	1258.48		877.5	125969	877.2	99183.9		163.5	10236.9	163.2	11245		881	17594		166.95	1612.89		16741.1	0.00156	0.00173	0.00264		2.08621	1.97335	2.21462	2.8539
10.9006	1259.61	10.9006	1249.72		877.4	124989	877.1	98874.2		163.4	10231.5	163.1	11334.7		880.95	17040.7		166.9	1650.15		16741.5	0.000582068	0.00138	0.00312		2.11689	1.26981	1.97472	2.56186
10.9136	1275.26	10.9136	1213.19		877.3	123901	877	98118		163.3	10189.3	163	11116.3		880.9	17084.6		166.85	1655.9		16741.8	0.000693682	0.00141	0.0032		2.14757	0.77991	1.75881	2.26737
10.9266	1234.07	10.9266	1251.77		877.2	124341	876.9	98516.6		163.2	10237.6	162.9	11130.6		880.85	17823.9		166.8	1623.87		16742.2	0.000523861	0.00182	0.00304		2.17825	0.77383	1.57598	1.97455
10.9396	1275.43	10.9396	1240.29		877.1	124097	876.8	98775		163.1	10353.3	162.8	11234.8		880.8	17643.7		166.75	1605.52		16742.6	0.00109	0.00183	0.00312		2.20893	1.10341	1.43426	1.68724
10.9526	1269.98	10.9526	1210.92		877	122670	876.7	99459		163	10543	162.7	11435.6		880.75	17804.7		166.7	1637.75		16743	0.00116	0.0019	0.00284		2.23961	1.4437	1.33844	1.40903
10.9656	1233.55	10.9656	1234.34		876.9	121794	876.6	98969.4		162.9	10322.7	162.6	11267.3		880.7	17876.6		166.65	1621.95		16743.4	0.000987833	0.00212	0.00271		2.27029	1.69426	1.28767	1.14322
10.9786	1271	10.9786	1250.79		876.8	121935	876.5	98831.8		162.8	10207.6	162.5	11377.6		880.65	17303.6		166.6	1574.97		16743.8	0.000670476	0.00225	0.00232		2.30097	1.82967	1.27467	0.893
10.9916	1265.1	10.9916	1313.36		876.7	121924	876.4	98934.5		162.7	10250.7	162.4	11341.7		880.6	17039.9		166.55	1627.85		16744.2	0.000571361	0.00205	0.00203		2.33165	1.84686	1.28764	0.66192
11.0046	1234.73	11.0046	1268.93		876.6	120182	876.3	99630		162.6	10342.9	162.3	11184.7		880.55	17840.5		166.5	1716.47		16744.6	0.000802675	0.00152	0.00211		2.36233	1.75366	1.31367	0.45562
11.0176	1213.54	11.0176	1200.49		876.5	119611	876.2	99662.9		162.5	10287.8	162.2	11352.9		880.5	17840.2		166.45	1702.28		16745	0.000643843	0.00163	0.00228		2.39301	1.56503	1.34136	0.28884
11.0306	1280.89	11.0306	1238.84		876.4	120535	876.1	99901.1		162.4	10261.2	162.1	11597.3		880.45	17421.9		166.4	1644.1		16745.4	0.00131	0.00158	0.0027		2.42369	1.30076	1.36201	0.20937
11.0436	1284.48	11.0436	1257.11		876.3	120632	876	99450.3		162.3	10272.2	162	11695.6		880.4	17625.1		166.35	1677.09		16745.8	0.00108	0.00138	0.00232		2.45437	0.98359	1.36963	0.26213
11.0566	1256.17	11.0566	1235.4		876.2	119474	875.9	99966.5		162.2	10289.7	161.9	11818.3		880.35	17417.4		166.3	1663.59		16746.2	0.00133	0.00118	0.00153		2.48505	0.63837	1.36054	0.37479
11.0696	1305.25	11.0696	1207.66		876.1	120323	875.8	100080		162.1	10447.2	161.8	12203		880.3	17639.6		166.25	1531.13		16746.6	0.000468619	0.000972108	0.00175		2.51573	0.30323	1.33287	0.49445
11.0826	1288.59	11.0826	1261.18		876	118638	875.7	100323		162	10545.6	161.7	12327.3		880.25	17599.7		166.2	1537.84		16747	0.000903051	0.00102	0.00276		2.54641	0.22729	1.28619	0.60756
11.0956	1240.65	11.0956	1209.15		875.9	119317	875.6	100165		161.9	10241.9	161.6	12666.5		880.2	17798.2		166.15	1587.93		16747.4	0.000772317	0.00114	0.00257		2.57709	0.54136	1.22115	0.71108
11.1086	1298.5	11.1086	1289.83		875.8	119425	875.5	100216		161.8	10460.5	161.5	13228.8		880.15	17626.8		166.1	1576.26		16747.8	0.000799248	0.00105	0.00166		2.60777	0.91476	1.13925	0.80472
11.1216	1221.01	11.1216	1261.27		875.7	119506	875.4	100616		161.7	10221.7	161.4	13680.9		880.1	17608.7		166.05	1611.59		16748.2	0.00116	0.000688543	0.00174		2.63845	1.32631	1.04269	0.88903
11.1346	1255.32	11.1346	1259.74		875.6	119752	875.3	100473		161.6	10419.1	161.3	14178.4		880.05	17745.8		166	1714.42		16748.6	0.000537554	0.000686341	0.00211		2.66913	1.79529	0.93418	0.96476
11.1476	1252.65	11.1476	1277.13		875.5	119839	875.2	100480		161.5	10485.4	161.2	15038		880	17641.4		165.95	1678.95		16749	0.000905015	0.000792637	0.00242		2.69981	2.34256	0.81697	1.03254
11.1606	1269.85	11.1606	1274.61		875.4	119969	875.1	100856		161.4	10510.2	161.1	15523.7		879.95	17688.7		165.9	1588.35		16749.4	0.00086257	0.000727705	0.00212		2.73049	2.9811	0.69477	1.09281
11.1736	1313.47	11.1736	1248.36		875.3	120538	875	101340		161.3	10899.4	161	16620.5		879.9	17765.7		165.85	1577.24		16749.8	0.00102	0.000532991	0.00108		2.76117	3.71217	0.57205	1.14572
11.1866	1304.44	11.1866	1236.88		875.2	120600	874.9	101257		161.2	11191.5	160.9	17669		879.85	17806.7		165.8	1523.9		16750.2	0.00142	0.00070688	0.00103		2.79184	4.52513	0.45466	1.19123
11.1996	1262.44	11.1996	1181.83		875.1	120221	874.8	100913		161.1	11138.2	160.8	18665.4		879.8	17539.8		165.75	1558.75		16750.5	0.000997581	0.0006704	0.00133		2.82252	5.39917	0.35144	1.22906
11.2126	1276.81	11.2126	1204.09		875	119431	874.7	101741		161	11239.1	160.7	19725.1		879.75	17573.3		165.7	1633.24		16750.9	0.00113	0.000533131	0.00154		2.8532	6.30582	0.27723	1.25885
11.2256	1385.12	11.2256	1241.47		874.9	120153	874.6	102249		160.9	11648.4	160.6	20742.5		879.7	17764.3		165.65	1626.93		16751.3	0.00132	0.000808254	0.00155		2.88388	7.21145	0.25154	1.28017
11.2386	1262.63	11.2386	1250.24		874.8	121729	874.5	102174		160.8	11743.5	160.5	21850.8		879.65	17732.8		165.6	1550.76		16751.7	0.000785167	0.000862625	0.00141		2.91456	8.07966	0.27769	1.29266
11.2516	1273.71	11.2516	1284.96		874.7	123166	874.4	102163		160.7	12169.8	160.4	22637.9		879.6	17444.2		165.55	1520.66		16752.1	0.000956611	0.000904113	0.00157		2.94524	8.87357	0.33365	1.29606
11.2646	1288.41	11.2646	1245.58		874.6	123465	874.3	101777		160.6	12706.5	160.3	23512.2		879.55	17586		165.5	1605.97		16752.5	0.000456256	0.000887122	0.00144		2.97592	9.55794	0.39774	1.29031
11.2776	1297.43	11.2776	1284.67		874.5	123877	874.2	102078		160.5	13364.1	160.2	23946.9		879.5	17559.6		165.45	1558.08		16752.9	0.00128	0.000948792	0.00103		3.0066	10.101	0.4584	1.27556
11.2906	1242.97	11.2906	1238.32		874.4	124281	874.1	103167		160.4	13650.3	160.1	24492.3		879.45	17600.3		165.4	1531.9		16753.3	0.00134	0.000949484	0.00137		3.03728	10.4762	0.51012	1.25223
11.3036	1297.29	11.3036	1255.95		874.3	125254	874	103038		160.3	14233.1	160	25056.2		879.4	17611.1		165.35	1549.72		16753.7	0.00115	0.000935151	0.00148		3.06796	10.6634	0.55028	1.22103
11.3166	1333.92	11.3166	1250.01		874.2	125788	873.9	103801		160.2	14741.6	159.9	24849.4		879.35	17461.5		165.3	1560.04		16754.1	0.000670265	0.00116	0.000672214		3.09864	10.6501	0.57777	1.18292
11.3296	1332.02	11.3296	1260.87		874.1	126448	873.8	104331		160.1	14771.1	159.8	25059		879.3	17529		165.25	1574.65		16754.5	0.000724455	0.00121	0.000346467		3.12932	10.4317	0.59231	1.13911
11.3426	1212.68	11.3426	1256.11		874	127580	873.7	103932		160	14608.4	159.7	25308.8		879.25	17858.6		165.2	1597.34		16754.9	0.00145	0.000854484	0.000206874		3.16	10.0121	0.59425	1.09106
11.3556	1233.23	11.3556	1304.4		873.9	128740	873.6	103864		159.9	15042.2	159.6	25231.4		879.2	17552		165.15	1578.34		16755.3	0.000824449	0.000537398	0.00037824		3.19068	9.40316	0.58441	1.04037
11.3686	1214.84	11.3686	1283		873.8	129527	873.5	103623		159.8	15225.8	159.5	24917.2		879.15	17495.7		165.1	1630.7		16755.7	0.000953483	0.000383093	0.00091953		3.22136	8.62463	0.56393	0.98875
11.3816	1321.15	11.3816	1274.41		873.7	130069	873.4	104001		159.7	15584.8	159.4	24758.4		879.1	17414.5		165.05	1578.35		16756.1	0.000979965	0.000419071	0.00106		3.25204	7.70316	0.53426	0.93788
11.3946	1245.37	11.3946	1267.43		873.6	130579	873.3	103768		159.6	15980.4	159.3	25291.6		879.05	17563.4		165	1621.32		16756.5	0.000967173	0.000673937	0.00085107		3.28272	6.67194	0.49709	0.88934
11.4076	1255.78	11.4076	1248.43		873.5	130508	873.2	103463		159.5	16514.1	159.2	25844.6		879	17762.9		164.95	1576.12		16756.8	0.000969573	0.000811917	0.000976937		3.3134	5.57069	0.45431	0.84445
11.4206	1264.35	11.4206	1288.33		873.4	132231	873.1	103386		159.4	16247.5	159.1	25598.7		878.95	17406.2		164.9	1479.78		16757.2	0.00153	0.000579015	0.00101		3.34408	4.44788	0.40802	0.80413
11.4336	1237.74	11.4336	1249.3		873.3	132946	873	103354		159.3	17162.6	159	26262.3		878.9	17444.7		164.85	1511.59		16757.6	0.00135	0.000628804	8.68561e-05		3.37476	3.36914	0.36051	0.76878
11.4466	1267.35	11.4466	1236.01		873.2	132424	872.9	103843		159.2	17765.5	158.9	27029.3		878.85	17503.5		164.8	1533.77		16758	0.000622205	0.00065648	0.000228228		3.40544	2.4448	0.31433	0.73827
11.4596	1285.22	11.4596	1243		873.1	133609	872.8	103229		159.1	18187.5	158.8	27776.4		878.8	17640.8		164.75	1576.2		16758.4	0.00158	0.000364896	0.00137		3.43612	1.89078	0.27235	0.71191
11.4726	1262.39	11.4726	1260.7		873	134774	872.7	103303		159	18438.7	158.7	28845.2		878.75	17529.2		164.7	1515.65		16758.8	0.00115	0.00041765	0.00128		3.4668	1.94482	0.23773	0.68859
11.4856	1190.36	11.4856	1288.2		872.9	134650	872.6	102929		158.9	18912.8	158.6	29412.7		878.7	17776		164.65	1543.09		16759.2	0.00157	0.000460302	0.000530084		3.49748	2.45736	0.21348	0.66698
11.4986	1262.46	11.4986	1285.99		872.8	136147	872.5	102809		158.8	19647.9	158.5	30097.4		878.65	17846.8		164.6	1553.33		16759.6	0.000680249	0.000388787	0.000201404		3.52816	3.11085	0.20143	0.64567
11.5116	1214.87	11.5116	1255.28		872.7	136008	872.4	101896		158.7	19883.9	158.4	30767.4		878.6	17490.1		164.55	1593.2		16760	0.00178	0.000657439	0.00023878		3.55884	3.74365	0.20092	0.62339
11.5246	1263.58	11.5246	1282.72		872.6	137080	872.3	101526		158.6	20400.2	158.3	31099.6		878.55	17663.3		164.5	1603.12		16760.4	0.00102	0.000648897	0.000109486		3.58952	4.2925	0.20888	0.59909
11.5376	1267.54	11.5376	1260.81		872.5	136564	872.2	100829		158.5	20689.4	158.2	31375.7		878.5	17463.7		164.45	1489.18		16760.8	0.00142	0.000499932	-2.16285e-05		3.62019	4.73237	0.22136	0.5721
11.5506	1258.63	11.5506	1271.38		872.4	136270	872.1	100546		158.4	20447.9	158.1	31508.3		878.45	17561.5		164.4	1580.74		16761.2	0.000967087	0.000845697	0.000280394		3.65087	5.05486	0.23505	0.54208
11.5636	1263.47	11.5636	1218.35		872.3	135525	872	100309		158.3	20744.2	158	31082.5		878.4	17269.5		164.35	1641.71		16761.6	0.000870482	0.000861821	0.000516163		3.68155	5.2602	0.24773	0.50912
11.5766	1248.21	11.5766	1236.18		872.2	134703	871.9	100723		158.2	20207	157.9	31103		878.35	17175.3		164.3	1543.02		16762	0.000774801	0.000584482	0.00093297		3.71223	5.35365	0.25817	0.47368
11.5896	1281.11	11.5896	1276.37		872.1	134339	871.8	100940		158.1	20043.1	157.8	30584.8		878.3	17699.9		164.25	1561.75		16762.4	0.00131	0.00037318	0.00111		3.74291	5.34347	0.26586	0.43657
11.6026	1307.37	11.6026	1275.65		872	133934	871.7	100315		158	19758.3	157.7	29738.7		878.25	17776.8		164.2	1560.22		16762.8	0.00108	0.000296718	0.000998092		3.77359	5.2396	0.27078	0.39899
11.6156	1346.63	11.6156	1279.93		871.9	132957	871.6	99992.7		157.9	19443.3	157.6	28974.2		878.2	17536.7		164.15	1550.14		16763.2	0.000950855	0.000582082	0.0011		3.80427	5.05284	0.27327	0.36244
11.6286	1289.39	11.6286	1337.46		871.8	133041	871.5	99189.1		157.8	19327.2	157.5	28370.8		878.15	17414.2		164.1	1589.23		16763.6	0.00133	0.0006742	0.00114		3.83495	4.79428	0.27386	0.32871
11.6416	1266.5	11.6416	1319.76		871.7	132982	871.4	99308.3		157.7	18897.7	157.4	27411.9		878.1	17799.1		164.05	1696.59		16764	0.000498099	0.000652649	0.00106		3.86563	4.47502	0.27319	0.29973
11.6546	1292.64	11.6546	1259.91		871.6	132012	871.3	100219		157.6	18637.4	157.3	26672.9		878.05	17703.9		164	1641.28		16764.4	0.00101	0.000682961	0.000939113		3.89631	4.10617	0.27189	0.27725
11.6676	1284.48	11.6676	1231.32		871.5	130896	871.2	99699.5		157.5	18942.3	157.2	25547.8		878	17652.5		163.95	1551.36		16764.8	0.001	0.000712651	0.000654352		3.92699	3.69888	0.27049	0.26244
11.6806	1256.4	11.6806	1254.36		871.4	129636	871.1	99668.2		157.4	18995.2	157.1	24157.9		877.95	17456.5		163.9	1597.79		16765.2	0.00102	0.000898538	0.000359201		3.95767	3.26454	0.26936	0.25534
11.6936	1275.69	11.6936	1250.8		871.3	129498	871	99476.7		157.3	19338.8	157	23764.3		877.9	17881.3		163.85	1593.53		16765.6	0.00091377	0.00118	0.00024792		3.98835	2.8149	0.26863	0.2547
11.7066	1237.29	11.7066	1191.79		871.2	128737	870.9	101035		157.2	19948	156.9	22757.9		877.85	17642.4		163.8	1517.26		16766	0.00134	0.00126	0.000798808		4.01903	2.36226	0.26821	0.25832
11.7196	1232.57	11.7196	1225.6		871.1	126508	870.8	101132		157.1	19774.9	156.8	21408.8		877.8	17888.8		163.75	1511.99		16766.4	0.000743734	0.00106	0.00186		4.04971	1.91958	0.26782	0.26375
11.7326	1267.21	11.7326	1203.38		871	124651	870.7	101249		157	20234.6	156.7	20440.9		877.75	17903.9		163.7	1605.07		16766.8	0.00164	0.000897877	0.00159		4.08039	1.50086	0.26705	0.26872
11.7456	1275.31	11.7456	1213.18		870.9	123385	870.6	101661		156.9	20202.5	156.6	19345.8		877.7	17634.4		163.65	1603.8		16767.2	0.000904028	0.00074334	0.000796759		4.11107	1.12206	0.26541	0.27148
11.7586	1281.59	11.7586	1226.36		870.8	121702	870.5	102346		156.8	20158.9	156.5	18101.9		877.65	17637.8		163.6	1576.29		16767.6	0.00114	0.000646755	0.000568724		4.14175	0.80393	0.26245	0.27078
11.7716	1286.65	11.7716	1262.08		870.7	118949	870.4	103259		156.7	20163.5	156.4	16933.6		877.6	17489.8		163.55	1559.18		16768	0.000671331	0.000613028	0.000184979		4.17243	0.57745	0.25775	0.26586
11.7846	1260.09	11.7846	1268.55		870.6	114826	870.3	103236		156.6	20113.6	156.3	15403.4		877.55	17047.3		163.5	1552.39		16768.4	0.00059144	0.000890783	0.000401641		4.20311	0.47841	0.25102	0.2564
11.7976	1234.28	11.7976	1279.29		870.5	111023	870.2	103804		156.5	19342.9	156.2	14315.6		877.5	17733.3		163.45	1570.32		16768.8	0.000835734	0.00113	0.000758953		4.23379	0.49332	0.24207	0.24242
11.8106	1231.1	11.8106	1249.03		870.4	108276	870.1	105141		156.4	18731.9	156.1	13741.2		877.45	17846.9		163.4	1598.44		16769.2	0.000389487	0.00102	0.00113		4.26447	0.5491	0.23087	0.22425
11.8236	1206.12	11.8236	1242.94		870.3	106341	870	105149		156.3	17821.4	156	13134.3		877.4	17761.8		163.35	1646.2		16769.6	0.000933163	0.00109	0.00103		4.29515	0.59142	0.2175	0.20254
11.8366	1204.02	11.8366	1261.01		870.2	103038	869.9	105157		156.2	16874.8	155.9	12346.7		877.35	17621.3		163.3	1652.75		16770	0.000676093	0.00132	0.000541754		4.32583	0.60007	0.20218	0.17827
11.8496	1217.55	11.8496	1270.91		870.1	100336	869.8	105066		156.1	15537.2	155.8	12000.3		877.3	17346.9		163.25	1680.57		16770.4	0.000699639	0.00141	0.000360397		4.35651	0.57337	0.18526	0.15283
11.8626	1266.49	11.8626	1249.43		870	99052.4	869.7	104648		156	14717.6	155.7	11778.4		877.25	17583.4		163.2	1602.13		16770.8	0.000851377	0.00101	0.000233365		4.38719	0.52085	0.16719	0.12828
11.8756	1290.86	11.8756	1253.85		869.9	98868.2	869.6	104297		155.9	13728.2	155.6	11333.9		877.2	17732.8		163.15	1581.68		16771.2	0.000332181	0.00101	0.000729987		4.41786	0.46339	0.14855	0.10774
11.8886	1262.11	11.8886	1281.1		869.8	97987.2	869.5	103607		155.8	12991.6	155.5	11031.1		877.15	17477.5		163.1	1549.79		16771.6	0.00104	0.00137	0.00112		4.44854	0.43505	0.13002	0.09544
11.9016	1264.3	11.9016	1318.22		869.7	96014.3	869.4	102194		155.7	12230	155.4	10834.7		877.1	17629.5		163.05	1606.42		16772	0.000782344	0.0016	0.00108		4.47922	0.46986	0.11242	0.09494
11.9146	1276.21	11.9146	1308.97		869.6	94742	869.3	100514		155.6	11487.4	155.3	10887.6		877.05	17625.1		163	1604.37		16772.4	0.000723613	0.0017	0.000824317		4.5099	0.57083	0.09673	0.10549
11.9276	1269.81	11.9276	1334.15		869.5	94064.6	869.2	98969.3		155.5	10726.7	155.2	10920.1		877	17637.7		162.95	1609.97		16772.8	0.00115	0.00142	0.00106		4.54058	0.71398	0.08403	0.12263
11.9406	1247.7	11.9406	1341.88		869.4	93583.2	869.1	97469.6		155.4	10437	155.1	10962.4		876.95	17655.6		162.9	1584.54		16773.2	0.000763643	0.00118	0.00117		4.57126	0.87597	0.07531	0.14203
11.9536	1245.35	11.9536	1320.33		869.3	92941.2	869	96642.5		155.3	10449.1	155	10704.1		876.9	17804.2		162.85	1672.43		16773.6	0.000841268	0.00109	0.00102		4.60194	1.04201	0.07105	0.16079
11.9666	1292.11	11.9666	1303.39		869.2	93226.4	868.9	95367.7		155.2	10329.3	154.9	10531.3		876.85	17770.7		162.8	1677.34		16774	0.000515013	0.0011	0.00174		4.63262	1.20358	0.07076	0.17718
11.9796	1331.38	11.9796	1265.62		869.1	93535.5	868.8	93881.4		155.1	10051.6	154.8	10698.3		876.8	17844.6		162.75	1668.64		16774.4	0.001	0.0011	0.00161		4.6633	1.35615	0.07311	0.19009
11.9926	1307.68	11.9926	1253.18		869	92998.3	868.7	91711.5		155	10080.4	154.7	10992		876.75	17934.1		162.7	1699.55		16774.8	0.000266984	0.000974971	0.000836321		4.69398	1.49762	0.07657	0.19886
12.0056	1249.46	12.0056	1246.11		868.9	92794	868.6	91395		154.9	9806.23	154.6	10730.7		876.7	17736.8		162.65	1646.34		16775.2	0.00070592	0.00108	0.000997873		4.72466	1.6273	0.0799	0.2031
12.0186	1247.41	12.0186	1237.07		868.8	93529.6	868.5	90677.2		154.8	9992.89	154.5	10789.4		876.65	17746.8		162.6	1687.7		16775.6	0.000520615	0.00112	0.00104		4.75534	1.74507	0.0823	0.20265
12.0316	1286.04	12.0316	1271.05		868.7	93786.6	868.4	89845.8		154.7	9921.47	154.4	10805.4		876.6	18021.5		162.55	1681.45		16776	5.12456e-05	0.000824395	0.000154473		4.78602	1.85064	0.08335	0.19752
12.0446	1274.45	12.0446	1294.58		868.6	93394.3	868.3	89328		154.6	9746.7	154.3	10802.5		876.55	18025.5		162.5	1761.42		16776.4	0.000447354	0.000610109	2.97542e-05		4.8167	1.94314	0.08291	0.18786
12.0576	1269.34	12.0576	1262.59		868.5	93568.1	868.2	89082.7		154.5	9933.56	154.2	10935.2		876.5	17968.1		162.45	1705.86		16776.8	0.000683152	0.000729337	0.00103		4.84738	2.02085	0.08106	0.17398
12.0706	1310.56	12.0706	1263.04		868.4	94820.3	868.1	87875.9		154.4	9840.57	154.1	10726.8		876.45	18359.3		162.4	1707.71		16777.2	-6.92975e-05	0.000716835	0.0011		4.87806	2.08133	0.07809	0.15629
12.0836	1310.56	12.0836	1245.39		868.3	95084.8	868	87173.4		154.3	9810.26	154	10599.2		876.4	18185.5		162.35	1773.03		16777.6	0.000211687	0.000670467	0.000896128		4.90874	2.12169	0.07447	0.1353
12.0966	1288.39	12.0966	1242.91		868.2	95016.5	867.9	87315.8		154.2	9659.38	153.9	10548.3		876.35	17920.8		162.3	1764.39		16778	0.000766155	0.000704041	0.000953995		4.93942	2.13905	0.07081	0.11161
12.1096	1296.21	12.1096	1241.3		868.1	95341.1	867.8	87438.5		154.1	9827.85	153.8	10515.1		876.3	17900.2		162.25	1788.82		16778.4	0.00013224	0.000471794	0.00124		4.9701	2.13102	0.06789	0.08594
12.1226	1290.19	12.1226	1211.1		868	95963.1	867.7	87148.7		154	9786.26	153.7	10658.3		876.25	17777		162.2	1838.25		16778.8	0.000745167	0.000367411	0.00152		5.00078	2.09617	0.06645	0.0592
12.1356	1234.87	12.1356	1255.09		867.9	95995.8	867.6	87469.9		153.9	9720.22	153.6	10592.3		876.2	18128.2		162.15	1789.22		16779.1	0.00116	0.000565864	0.00166		5.03146	2.0343	0.06707	0.03322
12.1486	1240.18	12.1486	1290.29		867.8	96973.5	867.5	86435.2		153.8	9707.45	153.5	10693.1		876.15	18150.8		162.1	1763.05		16779.5	0.00107	0.000484958	0.000983529		5.06214	1.94669	0.06994	0.01805
12.1616	1291.36	12.1616	1268.65		867.7	96977.6	867.4	86965.9		153.7	9857.86	153.4	10773.7		876.1	18034.7		162.05	1937.39		16779.9	0.00148	-0.000452695	0.000992176		5.09282	1.8361	0.0748	0.03418
12.1746	1254.54	12.1746	1246.71		867.6	98057.5	867.3	87680		153.6	9891.78	153.3	10350.2		876.05	18216.5		162	1923.93		16780.3	0.00192	-0.000758637	0.00153		5.1235	1.7067	0.08111	0.05906
12.1876	1243.34	12.1876	1226		867.5	97795.3	867.2	86597.9		153.5	9712.64	153.2	10413.4		876	18435.8		161.95	1975.48		16780.7	0.00139	0.000754526	0.00117		5.15418	1.56378	0.08824	0.08382
12.2006	1254.8	12.2006	1215.6		867.4	98311	867.1	85561.2		153.4	9680.63	153.1	10461		875.95	18318.2		161.9	2090.93		16781.1	-0.00156	0.00198	-0.00071508		5.18486	1.41342	0.09564	0.10695
12.2136	1288.43	12.2136	1227.44		867.3	98063.4	867	85347		153.3	9925.18	153	10921.9		875.9	18143.3		161.85	2144.56		16781.5	-0.00204	0.00214	-0.00225		5.21553	1.26199	0.10286	0.12781
12.2266	1265.89	12.2266	1287.45		867.2	98782.2	866.9	86195.3		153.2	9890.82	152.9	10679.2		875.85	18017.6		161.8	2162.13		16781.9	-0.00129	0.00143	-0.00204		5.24621	1.11565	0.10958	0.146
12.2396	1244.3	12.2396	1263.51		867.1	99413.9	866.8	87155.9		153.1	9903.94	152.8	10723.6		875.8	18594.2		161.75	2209.66		16782.3	-0.000569383	0.00096384	-0.00118		5.27689	0.97972	0.11561	0.16128
12.2526	1263.99	12.2526	1247.44		867	99598.5	866.7	87001.8		153	9905.06	152.7	10741		875.75	18135.1		161.7	2257.51		16782.7	-0.000117751	0.00108	-0.00030762		5.30757	0.85824	0.12085	0.17352
12.2656	1203.44	12.2656	1281.34		866.9	99328.7	866.6	86655.4		152.9	9919.52	152.6	10375.6		875.7	18044		161.65	2386.36		16783.1	0.000286621	0.00105	-0.000135054		5.33825	0.75372	0.1253	0.18272
12.2786	1264.67	12.2786	1260.47		866.8	99368.4	866.5	85622		152.8	9779.61	152.5	10470.9		875.65	18379.7		161.6	2383.58		16783.5	-0.000176695	0.000584045	-0.000279681		5.36893	0.6675	0.12902	0.18896
12.2916	1255.37	12.2916	1256.97		866.7	100781	866.4	85870.6		152.7	9911.4	152.4	10317.1		875.6	18031.3		161.55	2421.23		16783.9	-0.000521768	-1.47752e-05	-0.000418901		5.39961	0.60088	0.13214	0.19245
12.3046	1269.76	12.3046	1263.68		866.6	101185	866.3	85899.8		152.6	9736.46	152.3	10528		875.55	17670.9		161.5	2544.56		16784.3	3.73844e-05	-0.000226568	0.000163232		5.43029	0.55667	0.13483	0.19351
12.3176	1258.11	12.3176	1300.43		866.5	100838	866.2	85581.6		152.5	9878.43	152.2	10673		875.5	18188.8		161.45	2709.33		16784.7	0.000460369	-6.88575e-05	0.000880202		5.46097	0.54013	0.13729	0.19257
12.3306	1319.97	12.3306	1300.06		866.4	101480	866.1	85955.1		152.4	10028.1	152.1	10522.5		875.45	18467.2		161.4	2656.05		16785.1	0.000256796	0.000283148	0.000339164		5.49165	0.55721	0.13971	0.19012
12.3436	1300.44	12.3436	1310.45		866.3	102091	866	86095.9		152.3	10045.9	152	10781.3		875.4	18278.9		161.35	2658		16785.5	0.000641847	-9.10309e-05	-4.14232e-05		5.52233	0.61048	0.14225	0.18675
12.3566	1265.1	12.3566	1250.49		866.2	101505	865.9	85517.2		152.2	9981.23	151.9	10796.1		875.35	18136.5		161.3	2820.87		16785.9	0.000505556	-0.000219319	0.000504031		5.55301	0.69668	0.14504	0.18313
12.3696	1217.87	12.3696	1281.98		866.1	101458	865.8	85902.1		152.1	9947.85	151.8	10611.3		875.3	18208		161.25	2896.23		16786.3	0.000324653	8.88778e-06	0.000334818		5.58369	0.80827	0.14813	0.17989
12.3826	1270.74	12.3826	1333.92		866	102066	865.7	85531.1		152	9625.97	151.7	10979.5		875.25	18076		161.2	2999.53		16786.7	0.000212079	-8.53457e-05	0.000203065		5.61437	0.93633	0.15153	0.17766
12.3956	1301.34	12.3956	1307.87		865.9	102428	865.6	85302.6		151.9	9851.48	151.6	10900.9		875.2	18126.3		161.15	3003.06		16787.1	0.000351157	5.86367e-05	0.000221038		5.64505	1.07221	0.15515	0.17692
12.4086	1280.71	12.4086	1298.85		865.8	102885	865.5	85641.6		151.8	9944.68	151.5	10773.6		875.15	17833.7		161.1	3085.51		16787.5	0.000453878	0.000310805	5.47803e-05		5.67573	1.20805	0.15889	0.17797
12.4216	1262.46	12.4216	1235.86		865.7	102123	865.4	85496.2		151.7	9761.77	151.4	10582.9		875.1	18301.2		161.05	3182.32		16787.9	-0.000118218	0.000372143	0.000336843		5.70641	1.33689	0.16257	0.18088
12.4346	1260.21	12.4346	1259.89		865.6	102210	865.3	84763.1		151.6	9632.97	151.3	10745		875.05	18385.5		161	3159.82		16788.3	0.000437008	-9.78915e-05	0.000846119		5.73709	1.45278	0.16602	0.1855
12.4476	1291.48	12.4476	1266.37		865.5	102717	865.2	86211.2		151.5	9981.78	151.2	10645		875	18066.1		160.95	3269.57		16788.6	-3.70754e-06	-0.000198896	0.00118		5.76777	1.55082	0.16907	0.1915
12.4606	1257.25	12.4606	1209.6		865.4	102040	865.1	85951		151.4	10104.1	151.1	10782		874.95	18227.9		160.9	3382.77		16789	0.000493267	0.000109702	0.000722304		5.79845	1.62731	0.17153	0.19843
12.4736	1266.46	12.4736	1291.23		865.3	102213	865	85543.1		151.3	9637.14	151	10946.5		874.9	18125.8		160.85	3518.69		16789.4	-2.02284e-05	0.000254068	0.000157469		5.82913	1.6799	0.17326	0.20584
12.4866	1270	12.4866	1291.95		865.2	101488	864.9	85889.7		151.2	9770.04	150.9	11021.7		874.85	18265.9		160.8	3507.1		16789.8	-6.86873e-05	0.000536784	0.000150458		5.85981	1.70764	0.17416	0.21326
12.4996	1272.09	12.4996	1272.18		865.1	102950	864.8	86309.8		151.1	9721.56	150.8	10847.8		874.8	18357		160.75	3484.97		16790.3	0.000198243	0.000872443	0.000575805		5.89049	1.7111	0.17413	0.22031
12.5126	1288.94	12.5126	1170.27		865	103325	864.7	86223.2		151	9763.51	150.7	10814.1		874.75	18103.6		160.7	3452.13		16790.7	6.4922e-05	0.000768173	0.000545499		5.92117	1.69241	0.17313	0.22666
12.5256	1257.95	12.5256	1187.3		864.9	103547	864.6	86126.2		150.9	9742.35	150.6	10784.7		874.7	18426		160.65	3447.33		16791	7.40037e-05	0.000468094	0.000540436		5.95185	1.65525	0.17116	0.23209
12.5386	1280.44	12.5386	1232.23		864.8	104948	864.5	86065.8		150.8	9751.98	150.5	10762.8		874.65	18127.9		160.6	3592.9		16791.4	-0.000319261	0.000280701	0.000631211		5.98253	1.60473	0.16826	0.23641
12.5516	1257.01	12.5516	1291.9		864.7	105373	864.4	86259.1		150.7	9739.18	150.4	10563.4		874.6	18711.7		160.55	3602.97		16791.8	-0.000605661	0.000515353	0.000234445		6.0132	1.54718	0.16448	0.23954
12.5646	1240.45	12.5646	1270.69		864.6	105968	864.3	86307.2		150.6	9818.4	150.3	10506.6		874.55	18502.7		160.5	3700.82		16792.2	-0.000163255	0.000644819	0.000458612		6.04388	1.48965	0.15994	0.24144
12.5776	1249.01	12.5776	1225.11		864.5	106469	864.2	85989.2		150.5	9780.96	150.2	10405.6		874.5	18149.4		160.45	3794.65		16792.6	-4.98328e-05	0.000361718	0.000588059		6.07456	1.43915	0.15476	0.24215
12.5906	1222.61	12.5906	1309.62		864.4	107646	864.1	87111.3		150.4	9742.2	150.1	10304.6		874.45	18145.8		160.4	3776.83		16793	0.000159012	0.000350797	0.000323554		6.10524	1.40154	0.14909	0.24173
12.6036	1246.31	12.6036	1294.81		864.3	108049	864	86590.2		150.3	9550.18	150	10660.4		874.4	18144.2		160.35	3759.9		16793.4	-9.10569e-06	0.000416571	0.00020413		6.13592	1.38034	0.1431	0.24027
12.6166	1266.01	12.6166	1283.39		864.2	108692	863.9	87126							874.35	18165.7		160.3	3764.09		16793.8	1.06218e-05	0.000468933	0.000604167		6.1666	1.37593	0.13699	0.23792
12.6296	1267.99	12.6296	1351.7		864.1	109852	863.8	87391.7							874.3	18258.6		160.25	3889.52		16794.2	7.36642e-05	0.00042898	0.000802329		6.19728	1.38558	0.13093	0.23483
12.6426	1283.77	12.6426	1247.51		864	110618	863.7	86862.8							874.25	18258.3		160.2	3849.75		16794.6	0.000462456	0.000548684	0.000552205		6.22796	1.40429	0.12512	0.23114
12.6556	1310.35	12.6556	1297.72		863.9	110798	863.6	87190.1							874.2	18641.5		160.15	3893.5		16795	-0.000133068	0.000911796	0.000446835		6.25864	1.42622	0.11973	0.22701
12.6686	1287.82	12.6686	1236.21		863.8	111670	863.5	87093.8							874.15	18480.3		160.1	3925.79		16795.4	-0.000280001	0.00115	3.18788e-06		6.28932	1.44589	0.11489	0.2226
12.6816	1289.87	12.6816	1321.95		863.7	112632	863.4	86905.6							874.1	18448.7		160.05	3922.96		16795.8	-0.000329424	0.000791925	-0.000217791		6.32	1.45912	0.11071	0.21805
12.6946	1327.84	12.6946	1341.14		863.6	113095	863.3	87839.5							874.05	18788		160	3921.89		16796.2	-0.000103604	0.000370158	0.000406385		6.35068	1.46346	0.10725	0.21346
12.7076	1314.09	12.7076	1277.4		863.5	113666	863.2	87697.6							874	18759.2		159.95	4012.79		16796.6	2.87923e-05	0.000673597	0.000661528		6.38136	1.45829	0.1045	0.20894
12.7206	1277.8	12.7206	1308.2		863.4	114284	863.1	87878.5							873.95	18130		159.9	3995.62		16797	-0.000332899	0.000905282	-9.81431e-05		6.41204	1.44463	0.1024	0.20455
12.7336	1275	12.7336	1226.7		863.3	114639	863	87942.7							873.9	17841.1		159.85	3957.68		16797.4	0.000116244	0.000918824	-0.000479442		6.44272	1.42477	0.10085	0.20036
12.7466	1371.98	12.7466	1302.39		863.2	115448	862.9	88739							873.85	18364.4		159.8	4083.7		16797.8	0.000319191	0.00101	-3.03682e-05		6.4734	1.40168	0.0997	0.19637
12.7596	1298.63	12.7596	1322.65		863.1	116631	862.8	88504.9							873.8	18697.3		159.75	4179.53		16798.2	0.000282102	0.000907829	0.000190694		6.50408	1.37829	0.0988	0.1926
12.7726	1351.06	12.7726	1255.74		863	115737	862.7	88215.6							873.75	18429.6		159.7	4078.26		16798.6	-9.63468e-05	0.000962586	3.7604e-05		6.53476	1.35673	0.09799	0.18905
12.7856	1330.95	12.7856	1289.95		862.9	116672	862.6	89152.3							873.7	17930.2		159.65	4141.69		16799	0.000174824	0.00112	0.000185011		6.56544	1.33775	0.09712	0.18567
12.7986	1338.27	12.7986	1289.07		862.8	117743	862.5	89320							873.65	18225.3		159.6	4172.66		16799.4	-0.000378478	0.00123	0.000476374		6.59612	1.32039	0.09606	0.18246
12.8116	1263.75	12.8116	1333.41		862.7	118715	862.4	89367.9							873.6	18312.4		159.55	4177.96		16799.8	-0.00032132	0.00134	0.00044433		6.6268	1.30215	0.0947	0.17936
12.8246	1239.99	12.8246	1298.66		862.6	119237	862.3	89316.9							873.55	18288.9		159.5	4305.81		16800.2	-0.000426664	0.00128	6.06392e-05		6.65748	1.27952	0.09296	0.17636
12.8376	1267.29	12.8376	1294.35		862.5	120692	862.2	89322.5							873.5	18456.5		159.45	4223.44		16800.6	-0.000252161	0.00112	-0.000290425		6.68816	1.24863	0.09077	0.17341
12.8506	1297.81	12.8506	1259.44		862.4	121684	862.1	89888.1							873.45	18114.6		159.4	4213.5		16801	-0.000566105	0.00102	-0.000539482		6.71884	1.20605	0.08811	0.17049
12.8636	1290.74	12.8636	1256.9		862.3	122867	862	90042							873.4	17699.3		159.35	4260.33		16801.4	-0.00061862	0.00104	-5.50943e-05		6.74952	1.14935	0.08495	0.16756
12.8766	1284.77	12.8766	1267.69		862.2	124871	861.9	90772.5							873.35	17628.5		159.3	4313.02		16801.8	-0.000151208	0.00111	0.00028714		6.7802	1.07751	0.08132	0.16459
12.8896	1276.82	12.8896	1259.64		862.1	125061	861.8	90292.3							873.3	18065.1		159.25	4349.85		16802.2	-0.000135311	0.00108	-0.000113349		6.81087	0.99124	0.07723	0.16157
12.9026	1273.43	12.9026	1277.47		862	125999	861.7	91685.1							873.25	18248.4		159.2	4197.78		16802.6	-0.000152518	0.000990002	-0.000282674		6.84155	0.89316	0.07273	0.15848
12.9156	1266.78	12.9156	1253.46		861.9	127447	861.6	91567.3							873.2	17820.1		159.15	4169.08		16803	-0.0004599	0.00104	0.0002618		6.87223	0.78799	0.06788	0.15528
12.9286	1280.35	12.9286	1252.67		861.8	127602	861.5	90616.2							873.15	18000.3		159.1	4221.69		16803.4	-0.000528218	0.00112	0.000452733		6.90291	0.6829	0.06277	0.15196
12.9416	1300.91	12.9416	1263.33		861.7	129032	861.4	90723							873.1	18014.5		159.05	4283.32		16803.8	-0.000160274	0.00112	0.000180662		6.93359	0.58784	0.0575	0.14849
12.9546	1274.6	12.9546	1298.9		861.6	130053	861.3	91463.8							873.05	18035.1		159	4259.62		16804.2	-0.000256761	0.000963117	0.000625341		6.96427	0.51523	0.0522	0.14487
12.9676	1275.07	12.9676	1277.54		861.5	132000	861.2	92285.3							873	18144.8		158.95	4279.76		16804.6	-0.000351754	0.000785802	0.000304938		6.99495	0.47678	0.04704	0.14106
12.9806	1292.1	12.9806	1252.17		861.4	132576	861.1	92384							872.95	18146.3		158.9	4282.21		16805	-0.000733463	0.000587455	1.35715e-05		7.02563	0.476	0.04222	0.13707
12.9936	1319.97	12.9936	1277.87		861.3	133553	861	91724.4							872.9	17938.7		158.85	4363.6		16805.4	-0.000196577	0.000507672	0.000540295		7.05631	0.5039	0.038	0.13287
13.0066	1343.16	13.0066	1302.74		861.2	134477	860.9	90863.2							872.85	18281.3		158.8	4478.04		16805.8	-0.000260872	0.000751281	0.000240322		7.08699	0.54501	0.03468	0.12847
13.0196	1293.86	13.0196	1297.53		861.1	134694	860.8	90623.2							872.8	18467		158.75	4401.06		16806.2	-0.000552494	0.000628642	-0.000319656		7.11767	0.58556	0.03253	0.12386
13.0326	1311.29	13.0326	1284.74		861	133907	860.7	91297.1							872.75	18380.5		158.7	4314.02		16806.6	-3.88085e-05	0.000550318	-0.000274558		7.14835	0.61627	0.03176	0.11905
13.0456	1330.68	13.0456	1278.29		860.9	135737	860.6	91437.4							872.7	18400.4		158.65	4346.33		16807	-0.000418966	0.000879448	4.80408e-06		7.17903	0.6319	0.03233	0.11406
13.0586	1318.3	13.0586	1292.37		860.8	136080	860.5	90527							872.65	18021.1		158.6	4381.78		16807.4	-4.75501e-05	0.000733051	-0.000629771		7.20971	0.63019	0.03401	0.10892
13.0716	1313.98	13.0716	1330.94		860.7	134855	860.4	90740.4							872.6	17948.2		158.55	4512.23		16807.8	-0.00040712	0.000566754	-0.0007099		7.24039	0.61105	0.03644	0.10365
13.0846	1265.72	13.0846	1251.03		860.6	134059	860.3	89943.4							872.55	18036.2		158.5	4434.45		16808.2	-0.000295559	0.000654615	-8.41112e-05		7.27107	0.57601	0.03927	0.09829
13.0976	1243.47	13.0976	1244.33		860.5	132870	860.2	88897.6							872.5	18381.9		158.45	4367.16		16808.6	-0.000696351	0.000390653	-0.000779247		7.30175	0.52781	0.04219	0.0929
13.1106	1271.14	13.1106	1273.14		860.4	132519	860.1	89377.2							872.45	18302.8		158.4	4414.71		16809	-0.000133828	0.000145538	-0.000867379		7.33243	0.47	0.04497	0.08753
13.1236	1309.51	13.1236	1270.05		860.3	131519	860	89597.3							872.4	18257.8		158.35	4429.09		16809.4	-0.000536733	0.000332308	-0.000490365		7.36311	0.40666	0.04743	0.08225
13.1366	1301.48	13.1366	1234.13		860.2	130038	859.9	89825.5							872.35	18293.7		158.3	4383.04		16809.8	-0.000653364	0.000529794	-0.000661822		7.39379	0.3421	0.04943	0.07713
13.1496	1261.25	13.1496	1235.75		860.1	128657	859.8	89137.9							872.3	18198		158.25	4386.39		16810.2	-0.000798897	0.000442622	-0.000300574		7.42447	0.28065	0.05089	0.07224
13.1626	1251.66	13.1626	1284.57		860	126990	859.7	89873.7							872.25	18535.2		158.2	4451.92		16810.6	-0.000358429	0.000148417	-0.000389823		7.45515	0.22665	0.05171	0.06766
13.1756	1317.21	13.1756	1255.89		859.9	125539	859.6	89234.6							872.2	18531.2		158.15	4367.13		16811	-0.000345698	-4.97253e-05	-0.000888043		7.48583	0.1846	0.05187	0.06348
13.1886	1315.48	13.1886	1253.85		859.8	123807	859.5	89315.9							872.15	18094.2		158.1	4472.74		16811.4	-0.000539984	9.1387e-05	-0.000983217		7.51651	0.15916	0.05131	0.05977
13.2016	1278.76	13.2016	1280.44		859.7	122698	859.4	89274.4							872.1	18288.2		158.05	4585.38		16811.8	-1.567e-05	0.0002116	-0.000893412		7.54719	0.15378	0.05002	0.05659
13.2146	1293.48	13.2146	1253.09		859.6	120946	859.3	89355.2							872.05	18542.8		158	4436.86		16812.2	4.32009e-05	0.000366182	-0.000485808		7.57787	0.16804	0.04801	0.05399
13.2276	1303.76	13.2276	1243.4		859.5	118757	859.2	89160							872	18948.5		157.95	4503.12		16812.6	-0.000252797	0.00048226	-0.00039034		7.60854	0.19814	0.04528	0.052
13.2406	1274.53	13.2406	1229.12		859.4	117638	859.1	89313.7							871.95	18641		157.9	4480.14		16813	-0.000491833	0.000461925	-0.000515617		7.63922	0.24024	0.04187	0.05061
13.2536	1256.19	13.2536	1256.86		859.3	116646	859	88756.5							871.9	18689.6		157.85	4490.5		16813.4	-0.000324434	8.70441e-05	-0.00040901		7.6699	0.29142	0.03782	0.0498
13.2666	1297.68	13.2666	1304.53		859.2	114801	858.9	89210.2							871.85	18746.4		157.8	4323.57		16813.8	-0.00054209	-0.000156572	-0.000204121		7.70058	0.34908	0.03318	0.0495
13.2796	1296.03	13.2796	1285.02		859.1	114597	858.8	89801.9							871.8	18702.1		157.75	4215.1		16814.2	-0.000879507	-0.000219686	-0.000392726		7.73126	0.41039	0.02805	0.04964
13.2926	1284.95	13.2926	1282.12		859	113670	858.7	89650.6							871.75	19089.4		157.7	4069.03		16814.6	-0.000507995	-0.000557023	-0.00119		7.76194	0.47224	0.02256	0.05015
13.3056	1285.61	13.3056	1305.32		858.9	112438	858.6	90052.9							871.7	19076.5		157.65	3929.73		16815	-0.000919711	-0.000799714	-0.000972758		7.79262	0.53136	0.01695	0.05093
13.3186	1258.41	13.3186	1281.81		858.8	110246	858.5	89970.4							871.65	19000.9		157.6	3867.54		16815.4	-0.0008251	-0.000701087	-0.00020811		7.8233	0.58458	0.01178	0.05191
13.3316	1266.44	13.3316	1235.74		858.7	109157	858.4	90496.4							871.6	19140.3		157.55	3735.68		16815.8	-0.000386176	-0.000563063	4.40018e-05		7.85398	0.6291	0.0088	0.05303
13.3446	1301.9	13.3446	1250.95		858.6	108849	858.3	90480.4							871.55	19406.1		157.5	3597.48		16816.2	-0.000140807	-0.000525449	-0.000230651		7.88466	0.6627	0.01059	0.05422
13.3576	1314.44	13.3576	1261.4		858.5	109362	858.2	90148.4							871.5	19384.9		157.45	3647.98		16816.6	-0.000674994	-0.000713955	-0.000573099		7.91534	0.68392	0.01571	0.05544
13.3706	1290.01	13.3706	1247.8		858.4	108631	858.1	90484.8							871.45	19589		157.4	3419.84		16817	-0.00015966	-0.000888705	-0.000688103		7.94602	0.69223	0.0219	0.05664
13.3836	1286.86	13.3836	1271.7		858.3	108162	858	90834.9							871.4	19653.4		157.35	3255.3		16817.4	-0.00087636	-0.000377567	-0.000511952		7.9767	0.68809	0.02832	0.05778
13.3966	1276.18	13.3966	1269.97		858.2	109064	857.9	89725.9							871.35	19700.7		157.3	3253.86		16817.8	-0.000520237	-0.000139297	-0.000525406		8.00738	0.67304	0.03467	0.05882
13.4096	1264.19	13.4096	1266.39		858.1	108638	857.8	90665.4							871.3	19693.7		157.25	3051.91		16818.2	-0.000661443	-0.00069652	-0.000618415		8.03806	0.64967	0.04075	0.05973
13.4226	1256.98	13.4226	1212.03		858	109683	857.7	91698.8							871.25	20247.2		157.2	2875.86		16818.6	-0.000619792	-0.00101	-0.000109235		8.06874	0.62154	0.04642	0.06048
13.4356	1282.42	13.4356	1209.61		857.9	111023	857.6	91644.2							871.2	20349		157.15	2711.4		16819	-0.000459468	-0.000968435	0.00041554		8.09942	0.59291	0.05159	0.06103
13.4486	1302.85	13.4486	1301.64		857.8	112032	857.5	91204.8							871.15	20101.4		157.1	2582.03		16819.4	-0.000443665	-0.000953517	-0.000121282		8.1301	0.5683	0.05617	0.06134
13.4616	1317.18	13.4616	1303.93		857.7	112822	857.4	91726.8							871.1	20348.8		157.05	2458.22		16819.8	-0.000864492	-0.000817514	-0.000724768		8.16078	0.55166	0.06007	0.06138
13.4746	1355.24	13.4746	1289.52		857.6	112680	857.3	92737.4							871.05	20733.2		157	2408.38		16820.2	-0.00062684	-0.0012	-0.000280097		8.19146	0.54548	0.06324	0.06113
13.4876	1360.71	13.4876	1279.35		857.5	114012	857.2	93358.5							871	20846.8		156.95	2307.48		16820.5	-0.000774322	-0.0014	-0.000270052		8.22214	0.55012	0.06563	0.06054
13.5006	1318.91	13.5006	1241.52		857.4	116028	857.1	93964.1							870.95	21117.8		156.9	2156.19		16820.9	-0.000579717	-0.00127	-0.00051398		8.25282	0.56391	0.06721	0.05961
13.5136	1346.6	13.5136	1268.16		857.3	117667	857	94642.1							870.9	20975.2		156.85	2063.28		16821.3	-0.00055632	-0.00125	-0.000718547		8.2835	0.58403	0.06799	0.05832
13.5266	1338.8	13.5266	1243.18		857.2	119521	856.9	95062.3							870.85	21159.3		156.8	1938.03		16821.8	-0.000815325	-0.00132	-0.00092835		8.31418	0.60755	0.06796	0.05666
13.5396	1307.68	13.5396	1257.03		857.1	122117	856.8	96010.7							870.8	21099.7		156.75	1837.8		16822.2	-0.000628024	-0.00161	-0.000743316		8.34486	0.63223	0.06718	0.05464
13.5526	1302.03	13.5526	1285.28		857	123782	856.7	96443.9							870.75	21650.7		156.7	1844.93		16822.6	-0.000847474	-0.00155	-0.000317908		8.37554	0.65686	0.06569	0.05226
13.5656	1308.81	13.5656	1305.53		856.9	126614	856.6	97628.7							870.7	21641.5		156.65	1693.62		16823	-0.000620493	-0.00101	-0.000201363		8.40621	0.68126	0.0636	0.04957
13.5786	1282.48	13.5786	1297.62		856.8	129032	856.5	98690.1							870.65	21531.1		156.6	1695.36		16823.4	-0.00114	-0.000678389	-9.95494e-05		8.43689	0.70599	0.06103	0.04659
13.5916	1300.31	13.5916	1263.44		856.7	131736	856.4	99353.4							870.6	21633		156.55	1679.9		16823.8	-0.000509818	-0.000838146	-0.000496126		8.46757	0.73198	0.05814	0.04339
13.6046	1255.75	13.6046	1264.43		856.6	134267	856.3	99769.1							870.55	21749.7		156.5	1570.73		16824.2	-0.000583708	-0.00094517	-0.000886374		8.49825	0.76008	0.05516	0.04006
13.6176	1262.49	13.6176	1223.72		856.5	138066	856.2	100483							870.5	21882.8		156.45	1533.61		16824.5	-0.000901468	-0.00119	-0.000860643		8.52893	0.79063	0.05233	0.03669
13.6306	1271.87	13.6306	1219.75		856.4	142015	856.1	101199							870.45	21720.1		156.4	1612.54		16824.9	-0.00116	-0.00143	-0.000791654		8.55961	0.82329	0.04995	0.03344
13.6436	1224.33	13.6436	1275.55		856.3	143880	856	101998							870.4	21584.8		156.35	1632.92		16825.3	-0.000604093	-0.00118	-0.000280163		8.59029	0.85695	0.04835	0.03047
13.6566	1230.9	13.6566	1282.28		856.2	146783	855.9	102387							870.35	21588.6		156.3	1529.91		16825.7	-0.000442496	-0.00103	0.000106809		8.62097	0.88987	0.04778	0.02802
13.6696	1269.86	13.6696	1242.42		856.1	149303	855.8	102229							870.3	21306.8		156.25	1478.99		16826.1	-0.000468188	-0.00101	-0.000196462		8.65165	0.92	0.04841	0.02631
13.6826	1285.9	13.6826	1187.81		856	151301	855.7	102183							870.25	21051.4		156.2	1456.16		16826.5	-0.00069148	-0.000794371	-0.000164947		8.68233	0.9452	0.05026	0.02554
13.6956	1269.65	13.6956	1263.36		855.9	153632	855.6	101473							870.2	20900.3		156.15	1450.71		16826.9	-0.00107	-0.000687849	-8.60254e-05		8.71301	0.96355	0.05316	0.02579
13.7086	1308.62	13.7086	1245.8		855.8	155503	855.5	101321							870.15	20523.8		156.1	1439.72		16827.3	-0.00089947	-0.000926408	-0.000156842		8.74369	0.97352	0.05687	0.02699
13.7216	1214.79	13.7216	1248.44		855.7	156406	855.4	100537							870.1	20377.5		156.05	1383.21		16827.7	-0.00114	-0.00111	-0.000173989		8.77437	0.97412	0.06111	0.02894
13.7346	1282.65	13.7346	1282.71		855.6	157912	855.3	99377.2							870.05	20204.2		156	1400.09		16828.2	-0.00127	-0.001	-0.000623834		8.80505	0.96492	0.06562	0.03138
13.7476	1274.11	13.7476	1245.81		855.5	157947	855.2	99232.1							870	19915.6		155.95	1416.44		16828.6	-0.000963593	-0.000855906	-0.000339654		8.83573	0.9461	0.07014	0.0341
13.7606	1333.01	13.7606	1320.69		855.4	157205	855.1	98609.3							869.95	19704.9		155.9	1395.24		16828.9	-0.00099604	-0.000821165	0.000201369		8.86641	0.91836	0.0745	0.03691
13.7736	1316.94	13.7736	1236.68		855.3	157006	855	97868							869.9	19299.9		155.85	1397.67		16829.3	-0.000476086	-0.000819953	-0.000135631		8.89709	0.88285	0.07852	0.03968
13.7866	1289.93	13.7866	1299.36		855.2	156228	854.9	97835.6							869.85	19047.8		155.8	1408.32		16829.7	-0.00063942	-0.000606949	-0.000587188		8.92777	0.84104	0.08209	0.04231
13.7996	1255.75	13.7996	1245.25		855.1	156433	854.8	96873.5							869.8	18686.8		155.75	1371.64		16830.1	-0.000675964	-0.000493743	-0.000248008		8.95845	0.79457	0.08511	0.04473
13.8126	1300.06	13.8126	1234.27		855	156585	854.7	96431.8							869.75	18536.9		155.7	1398.35		16830.5	-0.000990713	-0.000690289	-0.000159822		8.98913	0.74512	0.08751	0.0469
13.8256	1245.31	13.8256	1272.44		854.9	154748	854.6	96471.2							869.7	18260.4		155.65	1423.42		16830.9	-0.000830032	-0.00069792	-0.000621348		9.01981	0.69422	0.08926	0.0488
13.8386	1278.28	13.8386	1237.45		854.8	156018	854.5	97243.4							869.65	18219		155.6	1421.75		16831.3	-0.000603147	-0.000793431	-0.00073184		9.05049	0.64315	0.09032	0.05041
13.8516	1232.83	13.8516	1291.98		854.7	157884	854.4	97672.8							869.6	17827.5		155.55	1408.99		16831.7	-0.000510002	-0.000811881	-8.28705e-05		9.08117	0.59286	0.09071	0.05172
13.8646	1257.88	13.8646	1261.36		854.6	159686	854.3	98298.6							869.55	17749.9		155.5	1372.85		16832.1	-0.000427694	-0.000979654	0.000117425		9.11185	0.54388	0.09044	0.05276
13.8776	1223.15	13.8776	1249.87		854.5	161306	854.2	98349.9							869.5	17516.5		155.45	1404.55		16832.5	-0.00054727	-0.00113	2.82493e-05		9.14253	0.49639	0.08955	0.05353
13.8906	1293.17	13.8906	1248.33		854.4	165074	854.1	98262.3							869.45	17480.1		155.4	1434.65		16832.9	-0.000269034	-0.00123	-0.000110616		9.17321	0.4503	0.08809	0.05405
13.9036	1298.21	13.9036	1286.44		854.3	167017	854	97974.2							869.4	17322.7		155.35	1360.7		16833.3	-0.000577248	-0.00124	-0.000180029		9.20388	0.40537	0.08613	0.05434
13.9166	1306.5	13.9166	1263.39		854.2	168524	853.9	99459.2							869.35	16995.4		155.3	1376.32		16833.7	-0.000745053	-0.000973522	-0.000211579		9.23456	0.36132	0.08373	0.05441
13.9296	1270.07	13.9296	1291.89		854.1	171318	853.8	100783							869.3	16885.4		155.25	1502.06		16834.1	-0.000426301	-0.000854803	0.000152114		9.26524	0.31804	0.08099	0.05429
13.9426	1289.87	13.9426	1260.21		854	172452	853.7	102060							869.25	16748.5		155.2	1404.57		16834.5	-0.00062004	-0.000684492	-0.000194731		9.29592	0.27566	0.078	0.05398
13.9556	1270.33	13.9556	1335.74		853.9	172938	853.6	104037							869.2	16565		155.15	1349.33		16835	-0.000504348	-0.000470275	-0.000780684		9.3266	0.23468	0.07485	0.0535
13.9686	1281.68	13.9686	1284.42		853.8	171047	853.5	105859							869.15	16021.9		155.1	1450.69		16835.4	-0.000885385	-0.000561441	-0.000499876		9.35728	0.19613	0.07164	0.05286
13.9816	1360.07	13.9816	1232.88		853.7	165907	853.4	107985							869.1	16377.4		155.05	1422.53		16835.8	-0.000648787	-0.000774102	-0.000860836		9.38796	0.16184	0.06848	0.05206
13.9946	1227.55	13.9946	1266.29		853.6	160415	853.3	111235							869.05	16663		155	1453.39		16836.2	-0.000442579	-0.00101	-0.00102		9.41864	0.13477	0.06543	0.05113
14.0076	1303.12	14.0076	1284.99		853.5	151184	853.2	114949							869	16239		154.95	1426.91		16836.6	-0.000806966	-0.00134	-0.000852466		9.44932	0.11895	0.0626	0.05007
14.0206	1277.18	14.0206	1271.06		853.4	140238	853.1	117769							868.95	16138.5		154.9	1411.96		16837	-0.000339952	-0.00127	-0.000388251		9.48	0.11729	0.06004	0.04889
14.0336	1321.2	14.0336	1256.14		853.3	129492	853	120943							868.9	15771.2		154.85	1406.5		16837.4	-0.000870751	-0.00133	-0.000940292		9.51068	0.12824	0.0578	0.04762
14.0466	1246.38	14.0466	1302.54		853.2	118297	852.9	124309							868.85	15817.4		154.8	1410.05		16837.8	-0.000395747	-0.00167	-0.000935455		9.54136	0.1468	0.05591	0.04627
14.0596	1210.06	14.0596	1233.76		853.1	108919	852.8	126572							868.8	15866.4		154.75	1479.68		16838.2	-0.000880025	-0.00148	0.000110097		9.57204	0.16828	0.05436	0.04489
14.0726	1317.9	14.0726	1286.81		853	101193	852.7	127436							868.75	16088.4		154.7	1458.34		16838.6	-0.000865758	-0.00111	-0.000259773		9.60272	0.18956	0.05315	0.04351
14.0856	1280.59	14.0856	1255.09		852.9	94018.1	852.6	127611							868.7	16014.8		154.65	1416.23		16839	-0.000504078	-0.00104	-0.000279925		9.6334	0.20867	0.05225	0.04217
14.0986	1287.12	14.0986	1265.74		852.8	88886.9	852.5	125251							868.65	15763.4		154.6	1435.87		16839.4	-0.000623509	-0.000756203	-6.4824e-05		9.66408	0.22431	0.05159	0.04092
14.1116	1254.42	14.1116	1255.03		852.7	85343.3	852.4	122147							868.6	15856.9		154.55	1422.09		16839.8	-0.00053789	-0.00068122	-0.000476967		9.69476	0.23551	0.05114	0.03981
14.1246	1313.95	14.1246	1237.62		852.6	82876.5	852.3	116665							868.55	15447		154.5	1421.61		16840.2	-0.000480865	-0.00107	-0.00078884		9.72544	0.24152	0.05083	0.03886
14.1376	1302.19	14.1376	1259.5		852.5	81597.3	852.2	110177							868.5	15362		154.45	1404.59		16840.6	-0.000538615	-0.00155	-0.000613223		9.75612	0.24175	0.05062	0.03811
14.1506	1250.42	14.1506	1279.03		852.4	79505.9	852.1	103785							868.45	15712.5		154.4	1420.05		16841	-0.000493124	-0.00176	-0.000765481		9.7868	0.2358	0.05046	0.03757
14.1636	1233.58	14.1636	1280.35		852.3	77386.5	852	96439.6							868.4	15618		154.35	1417.77		16841.4	-0.000778236	-0.00146	-0.000964293		9.81748	0.22344	0.05032	0.03721
14.1766	1232	14.1766	1293.04		852.2	76787.7	851.9	90350.7							868.35	15606.6		154.3	1379.5		16841.8	-0.00084885	-0.00164	-0.000662779		9.84816	0.2047	0.05016	0.037
14.1896	1300.43	14.1896	1283.92		852.1	75882.7	851.8	85797.3							868.3	15349.5		154.25	1378.73		16842.2	-0.000673488	-0.00219	-0.000446196		9.87884	0.17982	0.04997	0.0369
14.2026	1223.97	14.2026	1276.23		852	75893.6	851.7	81889.4							868.25	15409.9		154.2	1344.62		16842.6	-0.00105	-0.0024	-0.000340769		9.90952	0.14935	0.04972	0.03685
14.2156	1280.87	14.2156	1212.19		851.9	76138.2	851.6	78742.4							868.2	15545.4		154.15	1372.43		16843	-0.000934346	-0.00215	-0.000571731		9.9402	0.11408	0.0494	0.03678
14.2286	1311.53	14.2286	1281.83		851.8	75282.6	851.5	76068.2							868.15	15287.3		154.1	1393.63		16843.4	-0.000606196	-0.00204	-0.000611638		9.97088	0.07506	0.04901	0.03662
14.2416	1300.99	14.2416	1314.65		851.7	73886	851.4	74202.4							868.1	15523.3		154.05	1377.83		16843.8	-0.00075845	-0.00204	-0.000744516
14.2546	1281.89	14.2546	1270.16		851.6	73571.4	851.3	72863.4							868.05	15167.7		154	1356.74		16844.2	-0.000892195	-0.00174	-0.000516424
14.2676	1272.53	14.2676	1238.6		851.5	74191.3	851.2	71909.4							868	15562.8		153.95	1378.93		16844.6	-0.00082283	-0.00184	-0.000232595
14.2806	1292.33	14.2806	1262.42		851.4	74094.2	851.1	71768.2							867.95	15722.3		153.9	1411.39		16845	-0.000915039	-0.00202	-0.000375193
14.2936	1272.43	14.2936	1223.66		851.3	73396.8	851	71528.6							867.9	15565		153.85	1426.3		16845.4	-0.000874402	-0.00224	-0.000735154
14.3066	1241.96	14.3066	1239.35		851.2	72654.9	850.9	70772.3							867.85	15214.4		153.8	1359.54		16845.8	-0.000793449	-0.00253	-0.00108
14.3196	1263.64	14.3196	1270.64		851.1	72653.2	850.8	69743.7							867.8	15439.2		153.75	1382.38		16846.2	-0.000888525	-0.00236	-0.000982153
14.3326	1269.04	14.3326	1304.44		851	72429.3	850.7	69176.7							867.75	15504.7		153.7	1445.87		16846.6	-0.000539614	-0.00186	-0.000718467
14.3456	1277.66	14.3456	1246.03		850.9	72254.8	850.6	68887							867.7	15339.8		153.65	1438.21		16847	-0.000918974	-0.00172	-0.00106
14.3586	1324.91	14.3586	1299.18		850.8	71863.6	850.5	68819.6							867.65	15050.8		153.6	1405.43		16847.4	-0.00066014	-0.00197	-0.000674298
14.3716	1289.71	14.3716	1284.71		850.7	71717.3	850.4	69265.4							867.6	15453		153.55	1372.33		16847.8	-0.000817659	-0.00202	-0.000154954
14.3846	1282.34	14.3846	1257.66		850.6	72030.2	850.3	68380							867.55	15239.2		153.5	1411.51		16848.2	-0.000815638	-0.00197	-0.000290097
14.3976	1258.75	14.3976	1263.17		850.5	72200.1	850.2	67993.5							867.5	15307.5		153.45	1367.4		16848.6	-0.000268978	-0.00199	-0.000193496
14.4106	1241.91	14.4106	1246.91		850.4	71473.6	850.1	68443.9							867.45	15405		153.4	1391.79		16849	-0.00107	-0.002	-3.78293e-05
14.4236	1286.22	14.4236	1242.26		850.3	71174.8	850	68758.5							867.4	15174.5		153.35	1416.04		16849.4	-0.000411111	-0.0018	-4.50445e-05
14.4366	1264.53	14.4366	1254.01		850.2	71352.4	849.9	68537.8							867.35	14858		153.3	1430.49		16849.8	-0.000856225	-0.00171	-0.000171545
14.4496	1256.23	14.4496	1269.92		850.1	71452.6	849.8	68095.7							867.3	15062.1		153.25	1398.51		16850.2	-0.000580768	-0.00206	1.72493e-05
14.4626	1334.44	14.4626	1295.5		850	71249.1	849.7	68142.6							867.25	14986.1		153.2	1343.94		16850.6	-0.000684146	-0.00242	0.000307196
14.4756	1338.69	14.4756	1289.22		849.9	70423.2	849.6	68561.1							867.2	15039.1		153.15	1433.34		16851	-0.00138	-0.00218	0.000159783
14.4886	1278.12	14.4886	1274.27		849.8	71223.8	849.5	67993.6							867.15	15084.1		153.1	1374.37		16851.4	-0.000880007	-0.00185	-0.000366453
14.5016	1244.93	14.5016	1257.69		849.7	71627.2	849.4	67664.2							867.1	15188.7		153.05	1409.05		16851.8	-0.000983087	-0.00228	-0.000203278
14.5146	1234.66	14.5146	1295.57		849.6	70706.1	849.3	67568							867.05	15138.9		153	1430.5		16852.2	-0.000810749	-0.00232	0.000303719
14.5276	1228.72	14.5276	1303.27		849.5	70562.6	849.2	67857.2							867	15099.2		152.95	1366.14		16852.6	-0.000491045	-0.00228	0.000431081
14.5406	1256.62	14.5406	1241.55		849.4	71253.4	849.1	67804.7							866.95	15017		152.9	1383.57		16853	-0.000669372	-0.00252	0.000354866
14.5536	1270.35	14.5536	1212.58		849.3	71248.2	849	67166.7							866.9	15035.2		152.85	1382.25		16853.4	-0.000935628	-0.00269	8.13361e-05
14.5666	1259.52	14.5666	1223.83		849.2	70886.5	848.9	67674.9							866.85	15085.9		152.8	1422.36		16853.8	5.64594e-05	-0.00261	-0.000163749
14.5796	1249.85	14.5796	1222.35		849.1	70767.7	848.8	67588.2							866.8	14988.3		152.75	1400.23		16854.2	0.000549883	-0.00233	0.000551309
14.5926	1285.27	14.5926	1210.01		849	71882.8	848.7	68107.6							866.75	15026.3		152.7	1368.35		16854.6	0.00132	-0.00171	0.0016
14.6056	1309.06	14.6056	1230.91		848.9	71836	848.6	67504							866.7	15151.1		152.65	1427.36		16855	-0.00199	-0.000748083	0.000290247
14.6186	1316.09	14.6186	1273.63		848.8	71121.8	848.5	67483.4							866.65	15082.6		152.6	1404.83		16855.4	-0.00416	-0.000650624	-0.00216
14.6316	1319.54	14.6316	1265.94		848.7	70924.7	848.4	67645.2							866.6	15023.3		152.55	1410.43		16855.8	-0.0028	-0.000864117	-0.00264
14.6446	1302.48	14.6446	1239.95		848.6	70427.4	848.3	67435							866.55	14751.4		152.5	1379.23		16856.2	-0.00171	-0.00103	-0.00155
14.6576	1307.22	14.6576	1268.05		848.5	70769.7	848.2	67155.1							866.5	14976		152.45	1372.63		16856.6	-0.00155	-0.00164	-0.000679166
14.6706	1285.5	14.6706	1274.73		848.4	71128.3	848.1	67134.1							866.45	15079.6		152.4	1410.53		16857	-0.00147	-0.00197	-0.000409293
14.6836	1292.98	14.6836	1255.56		848.3	70713.2	848	67130.5							866.4	14872.8		152.35	1382.53		16857.4	-0.00178	-0.00219	-0.000543908
14.6966	1294.37	14.6966	1270.52		848.2	70741.8	847.9	67072.6							866.35	15112.2		152.3	1423.8		16857.8	-0.00112	-0.00251	-0.00125
14.7096	1248.29	14.7096	1271.61		848.1	71493.3	847.8	67061.9							866.3	15001.9		152.25	1359.59		16858.2	-0.00163	-0.00235	-0.00111
14.7226	1249.23	14.7226	1230.92		848	71576.9	847.7	66799.8							866.25	14960.9		152.2	1362.14		16858.6	-0.000877946	-0.00195	-0.000425006
14.7356	1283.7	14.7356	1231.16		847.9	71763.4	847.6	67139.5							866.2	15043.6		152.15	1295.37		16859	-0.0014	-0.00191	-0.000555649
14.7486	1267.05	14.7486	1294.11		847.8	71013.7	847.5	66611.5							866.15	15139.9		152.1	1339.13		16859.4	-0.000837117	-0.00212	-0.000545193
14.7616	1291.89	14.7616	1293.21		847.7	70439.1	847.4	66472.9							866.1	15179.3		152.05	1428.22		16859.8	-0.00146	-0.00229	-0.000632056
14.7746	1260.79	14.7746	1272.62		847.6	70858.8	847.3	66648.2							866.05	15158.4		152	1465.77		16860.2	-0.0012	-0.00238	-0.000991719
14.7876	1241.85	14.7876	1257.93		847.5	70971.7	847.2	66769.8							866	15041.6		151.95	1439.04		16860.6	-0.00157	-0.00233	-0.00117
14.8006	1268.06	14.8006	1304.55		847.4	71014	847.1	66573.2							865.95	15179.7		151.9	1478.83		16861	-0.00158	-0.00224	-0.00118
14.8136	1274.36	14.8136	1286.38		847.3	70958.1	847	67767.9							865.9	14919.6		151.85	1423.12		16861.4	-0.00132	-0.00215	-0.00133
14.8266	1282.48	14.8266	1273.26		847.2	70535.9	846.9	67033.9							865.85	14879.6		151.8	1444.93		16861.8	-0.00161	-0.00214	-0.0012
14.8396	1302.37	14.8396	1278.61		847.1	70640.3	846.8	66561.1							865.8	14978.4		151.75	1396.88		16862.2	-0.00205	-0.0022	-0.000879322
14.8526	1284.23	14.8526	1291.39		847	70926.8	846.7	66699.3							865.75	15016.6		151.7	1371.86		16862.6	-0.00146	-0.00247	-0.000939633
14.8656	1270.91	14.8656	1243.16		846.9	70595.8	846.6	67528.1							865.7	15170.8		151.65	1443.84		16863	-0.00168	-0.0027	-0.000886612
14.8786	1286.91	14.8786	1288.61		846.8	70305.1	846.5	67118.7							865.65	14976		151.6	1435.12		16863.4	-0.00143	-0.00282	-0.00128
14.8916	1291.62	14.8916	1288.54		846.7	71423.5	846.4	66471.2							865.6	15091		151.55	1412.55		16863.8	-0.00164	-0.00279	-0.0015
14.9046	1273.11	14.9046	1220.48		846.6	70152.9	846.3	66711.5							865.55	15137.2		151.5	1456.61		16864.2	-0.00189	-0.00255	-0.0014
14.9176	1267.24	14.9176	1242.49		846.5	70023.3	846.2	66533							865.5	14980.6		151.45	1418.75		16864.6	-0.00216	-0.00217	-0.00129
14.9306	1289.7	14.9306	1257.31		846.4	70130	846.1	66799.2							865.45	15269.4		151.4	1446.74		16865	-0.00159	-0.00221	-0.00083508
14.9436	1293.56	14.9436	1276.74		846.3	70446.2	846	66623.2							865.4	15249.7		151.35	1472.85		16865.4	-0.000657266	-0.00252	-0.000965782
14.9566	1228.41	14.9566	1286.12		846.2	70290.2	845.9	66626.9							865.35	15031.1		151.3	1458.13		16865.8	-0.00105	-0.0031	-0.00102
14.9696	1234.77	14.9696	1260.85		846.1	70482.6	845.8	66606.4							865.3	14974.5		151.25	1465.21		16866.2	-0.000798567	-0.00329	-0.00155
14.9826	1340.41	14.9826	1291.21		846	70635.2	845.7	67287							865.25	15065.6		151.2	1411.99		16866.6	-0.00178	-0.00258	-0.00169
14.9956	1314.76	14.9956	1258.87		845.9	70646.4	845.6	66858.4							865.2	15098.1		151.15	1481.78		16867	-0.002	-0.00224	-0.00139
15.0086	1304.87	15.0086	1239.34		845.8	70081.4	845.5	66289.5							865.15	14936.1		151.1	1473.59		16867.4	-0.00141	-0.00279	-0.00116
15.0216	1251.12	15.0216	1249.32		845.7	70429	845.4	66428.2							865.1	14900.2		151.05	1432.46		16867.8	-0.00153	-0.00329	-0.00139
15.0346	1270.92	15.0346	1246		845.6	70023.5	845.3	66906.6							865.05	15158.2		151	1422.77		16868.2	-0.00104	-0.00296	-0.00146
15.0476	1226.41	15.0476	1248.85		845.5	70225.8	845.2	66753.9							865	14879.4		150.95	1500.08		16868.6	-0.00119	-0.00285	-0.000768922
15.0606	1275.26	15.0606	1257.43		845.4	71161.3	845.1	66582.7							864.95	14844.7		150.9	1510.88		16869	-0.000971799	-0.00303	-0.000644447
15.0736	1278.05	15.0736	1212.43		845.3	70693.8	845	66017.2							864.9	15109.9		150.85	1452.43		16869.4	-0.00119	-0.00286	-0.000635468
15.0866	1254.51	15.0866	1227.06		845.2	70273.5	844.9	66420							864.85	15199.5		150.8	1415.87		16869.8	-0.00165	-0.0028	-0.000559332
15.0996	1327.53	15.0996	1265.88		845.1	70755.3	844.8	66519.5							864.8	14721.4		150.75	1383.79		16870.2	-0.000926802	-0.00276	-0.000911762
15.1126	1347.15	15.1126	1278.08		845	70892.3	844.7	66443.4							864.75	14610.8		150.7	1431.19		16870.6	-0.00104	-0.00276	-0.00092707
15.1256	1275.52	15.1256	1254.99		844.9	71093.9	844.6	66499.5							864.7	15005		150.65	1369.25		16871	-0.00151	-0.00296	-0.00060411
15.1386	1351.16	15.1386	1281.61		844.8	70301	844.5	66438.7							864.65	15031.8		150.6	1418.16		16871.4	-0.0013	-0.00324	-0.000779898
15.1516	1350.81	15.1516	1242.72		844.7	70407.4	844.4	66426.3							864.6	15164.4		150.55	1449.48		16871.8	-0.00177	-0.00351	-0.00102
15.1646	1321.57	15.1646	1238.15		844.6	71041.1	844.3	66213.1							864.55	14873		150.5	1357.24		16872.3	-0.00156	-0.00337	-0.00143
15.1776	1313.57	15.1776	1226.83		844.5	71090.2	844.2	66648.2							864.5	14661.1		150.45	1360.97		16872.7	-0.000853035	-0.00269	-0.00184
15.1906	1286.8	15.1906	1258.66		844.4	71140	844.1	67223.8							864.45	14845.7					16873.1	-0.00166	-0.00239	-0.00157
15.2036	1280.23	15.2036	1206.77		844.3	69822.8	844	67166.2							864.4	14958.2					16873.5	-0.00131	-0.00271	-0.000948483
15.2166	1226.25	15.2166	1291.46												864.35	14991.2					16873.9	-0.00173	-0.00282	-0.000747708
15.2296	1283.88	15.2296	1220.44												864.3	15014.5					16874.3	-0.00123	-0.00297	-0.00107
15.2426	1272.97	15.2426	1258.98												864.25	15241.1					16874.7	-0.0014	-0.00297	-0.0014
15.2556	1250.2	15.2556	1243.14												864.2	15008.1					16875.1	-0.00122	-0.00256	-0.00133
15.2686	1274.54	15.2686	1237.11												864.15	15055.9					16875.5	-0.00163	-0.00266	-0.0012
15.2816	1262.37	15.2816	1258.37												864.1	15239.9					16875.9	-0.0006832	-0.00287	-0.00101
15.2946	1307.2	15.2946	1193.61												864.05	14914.7					16876.3	-0.00173	-0.00277	-0.000970873
15.3076	1205.26	15.3076	1212.89												864	14862.7					16876.7	-0.00175	-0.00285	-0.00112
15.3206	1227.31	15.3206	1254.5												863.95	15124					16877.1	-0.00129	-0.00291	-0.00227
15.3336	1280.25	15.3336	1204.82												863.9	15242.7					16877.5	-0.00152	-0.0027	-0.00236
15.3466	1255.42	15.3466	1243.41												863.85	15232.7					16877.9	-0.00118	-0.00263	-0.00238
15.3596	1242.97	15.3596	1254.3												863.8	15126.9					16878.3	-0.00163	-0.00268	-0.00254
15.3726	1278.08	15.3726	1217.11												863.75	15153.5					16878.7	-0.000960023	-0.0026	-0.00243
15.3856	1306.98	15.3856	1263.85												863.7	14981.9					16879.1	-0.00124	-0.00252	-0.00229
15.3986	1280	15.3986	1259.41												863.65	15306.3					16879.5	-0.00115	-0.00263	-0.00168
15.4116	1279.49	15.4116	1258												863.6	14923					16880	-0.0012	-0.00273	-0.00172
15.4246	1275.69	15.4246	1235.58												863.55	14895.2					16880.3	-0.00146	-0.00302	-0.00205
15.4376	1295.46	15.4376	1260.98												863.5	15350.7					16880.8	-0.00149	-0.0031	-0.00253
15.4506	1288.89	15.4506	1231.46												863.45	15138.5					16881.1	-0.00128	-0.00274	-0.00261
15.4636	1229.55	15.4636	1203.35												863.4	14737.5					16881.5	-0.000964823	-0.00255	-0.00223
15.4766	1257.49	15.4766	1245.89												863.35	14908.5					16881.9	-0.00116	-0.00281	-0.00227
15.4896	1253.81	15.4896	1240.56												863.3	15189.8					16882.3	-0.00151	-0.00312	-0.00212
15.5026	1247.79	15.5026	1235.39												863.25	15274					16882.7	-0.00173	-0.00301	-0.00175
15.5156	1253.34	15.5156	1215.97												863.2	15055.3					16883.1	-0.0014	-0.00272	-0.00192
15.5286	1281.62	15.5286	1283.82												863.15	15273.5					16883.6	-0.000841588	-0.00275	-0.00212
15.5416	1269.67	15.5416	1279.26												863.1	15102.7					16883.9	-0.000774914	-0.00308	-0.00262
15.5546	1293.76	15.5546	1259.79												863.05	14964.3					16884.3	-0.00142	-0.00298	-0.00259
15.5676	1235.21	15.5676	1266.55												863	14998.9					16884.7	-0.00177	-0.00282	-0.00197
15.5806	1276.93	15.5806	1235.06												862.95	15209					16885.1	-0.00139	-0.00288	-0.00205
15.5936	1327.6	15.5936	1209.8												862.9	15169.4					16885.6	-0.00146	-0.00274	-0.00244
15.6066	1278.67	15.6066	1240.45												862.85	15596.2					16886	-0.00125	-0.00276	-0.00262
15.6196	1308.8	15.6196	1257.57												862.8	15691.1					16886.4	-0.00135	-0.00296	-0.00253
15.6326	1301.15	15.6326	1270.96												862.75	15209.9					16886.8	-0.00142	-0.0028	-0.00269
15.6456	1273.74	15.6456	1228.83												862.7	15183.3					16887.2	-0.00149	-0.00255	-0.00259
15.6586	1303.24	15.6586	1273.64												862.65	15573.1					16887.6	-0.00115	-0.00236	-0.00267
15.6716	1299.11	15.6716	1270.31												862.6	15294.4					16888	-0.00107	-0.00249	-0.00238
15.6846	1242.52	15.6846	1263.96												862.55	15550.9					16888.4	-0.00139	-0.00254	-0.00197
15.6976	1306.64	15.6976	1250.69												862.5	15346.4					16888.8	-0.00131	-0.00229	-0.00192
15.7106	1301.47	15.7106	1242.29												862.45	15432.9					16889.2	-0.0012	-0.0025	-0.00185
15.7236	1260.32	15.7236	1210.66												862.4	15104.4					16889.6	-0.00163	-0.00302	-0.00228
15.7366	1208.05	15.7366	1252.55												862.35	15181					16890	-0.00152	-0.00299	-0.00232
15.7496	1217.25	15.7496	1220.19												862.3	15169.4					16890.4	-0.00123	-0.00265	-0.00147
15.7626	1265.99	15.7626	1213.27												862.25	15531.9					16890.8	-0.00145	-0.00264	-0.00178
15.7756	1295.48	15.7756	1238.19												862.2	15846.6					16891.2	-0.00131	-0.00266	-0.00226
15.7886	1280.03	15.7886	1284.01												862.15	15699.8					16891.6	-0.00121	-0.00255	-0.00185
15.8016	1265.87	15.8016	1283.82												862.1	15364.5					16892	-0.00168	-0.00254	-0.00139
15.8146	1284.94	15.8146	1245.88												862.05	15421.3					16892.4	-0.00155	-0.00257	-0.00114
15.8276	1276.92	15.8276	1284.38												862	15560.7					16892.8	-0.00177	-0.00262	-0.00125
15.8406	1297.05	15.8406	1300.03												861.95	15551.2					16893.2	-0.00131	-0.00248	-0.00158
15.8536	1307.14	15.8536	1280.53												861.9	16014.4					16893.6	-0.000926534	-0.0023	-0.00197
15.8666	1259.6	15.8666	1284.68												861.85	15894.1					16894	-0.00154	-0.00256	-0.00132
15.8796	1234.03	15.8796	1283.88												861.8	15401.4					16894.4	-0.00137	-0.00283	-0.000952697
15.8926	1278.45	15.8926	1258.28												861.75	15527.4					16894.8	-0.001	-0.00265	-0.00139
15.9056	1291.28	15.9056	1231.55												861.7	15517.1					16895.2	-0.000978617	-0.00252	-0.00143
15.9186	1245.95	15.9186	1258.52												861.65	15545.1					16895.6	-0.00122	-0.0028	-0.00175
15.9316	1226.67	15.9316	1285.39												861.6	15636					16896	-0.00116	-0.00258	-0.00145
15.9446	1281.65	15.9446	1285.84												861.55	15490.7					16896.4	-0.00145	-0.00217	-0.00137
15.9576	1309.82	15.9576	1236.77												861.5	15469.7					16896.8	-0.0015	-0.0024	-0.0012
15.9706	1265.23	15.9706	1226.16												861.45	15921					16897.2	-0.00102	-0.00246	-0.000901554
15.9836	1280.2	15.9836	1273.55												861.4	15731.1					16897.6	-0.00122	-0.00242	-0.00136
15.9966	1294.3	15.9966	1223.95												861.35	15573.2					16898	-0.00101	-0.00226	-0.0014
16.0096	1279.52	16.0096	1224.96												861.3	15736					16898.4	-0.00113	-0.00208	-0.00122
16.0226	1263.22	16.0226	1257.06												861.25	15642.2					16898.8	-0.00155	-0.0022	-0.0008262
16.0356	1274.51	16.0356	1238.44												861.2	15900					16899.2	-0.0011	-0.00229	-0.000851458
16.0486	1275.87	16.0486	1192.51												861.15	15523.9					16899.6	-0.00133	-0.00229	-0.00139
16.0616	1293.75	16.0616	1201.95												861.1	15789.8					16900	-0.00117	-0.00231	-0.00157
16.0746	1323.94	16.0746	1242.2												861.05	15723.9					16900.4	-0.00151	-0.00223	-0.00108
16.0876	1284.24	16.0876	1253.48												861	15336.7					16900.8	-0.00119	-0.00231	-0.000687379
16.1006	1308.61	16.1006	1257.99												860.95	15321.8					16901.2	-0.00168	-0.00226	-0.000829547
16.1136	1275.54	16.1136	1246.05												860.9	15693.7					16901.6	-0.000925563	-0.00178	-0.000920539
16.1266	1244.43	16.1266	1248.49												860.85	15759.5					16902	-0.00165	-0.00177	-0.00097124
16.1396	1249.25	16.1396	1230.47												860.8	15717.1					16902.4	-0.00109	-0.00214	-0.000689021
16.1526	1284.91	16.1526	1228.37												860.75	15652.4					16902.8	-0.00124	-0.00221	-0.000895428
16.1656	1301.94	16.1656	1230.06												860.7	15803.6					16903.2	-0.00119	-0.002	-0.00173
16.1786	1299.07	16.1786	1230.35												860.65	15935.5					16903.7	-0.00128	-0.00177	-0.0019
16.1916	1262.26	16.1916	1256.31												860.6	16008.4					16904.1	-0.00141	-0.00163	-0.00174
16.2046	1278.94	16.2046	1255.3												860.55	15978.2					16904.5	-0.00162	-0.0016	-0.00148
16.2176	1270.8	16.2176	1309.66												860.5	15697.8					16904.9	-0.00196	-0.00154	-0.00121
16.2306	1238.34	16.2306	1261.64												860.45	15827					16905.3	-0.00154	-0.00175	-0.000646688
16.2436	1288.64	16.2436	1230.41												860.4	16268					16905.7	-0.00175	-0.00196	-0.000226828
16.2566	1296.13	16.2566	1257.37												860.35	15995.6					16906.1	-0.00102	-0.00212	-0.00106
16.2696	1244.87	16.2696	1260.08												860.3	15869.7					16906.5	-0.00177	-0.00197	-0.00168
16.2826	1232.08	16.2826	1199.89												860.25	16209					16906.9	-0.00109	-0.00205	-0.00178
16.2956	1249.88	16.2956	1235.93												860.2	15767					16907.3	-0.00146	-0.00233	-0.00182
16.3086	1288.5	16.3086	1256.06												860.15	15884.2					16907.7	-0.00151	-0.00219	-0.00105
16.3216	1294.8	16.3216	1241.67												860.1	15774.2					16908.1	-0.0017	-0.00208	-0.00138
16.3346	1330.17	16.3346	1265.75												860.05	15917.5					16908.5	-0.00162	-0.00224	-0.0019
16.3476	1223.05	16.3476	1317.05												860	15946.8					16908.9	-0.00143	-0.00188	-0.0014
16.3606	1278.15	16.3606	1277.93												859.95	15976.7					16909.3	-0.00194	-0.00178	-0.00163
16.3736	1260.83	16.3736	1266.69												859.9	16286.8					16909.7	-0.00194	-0.00215	-0.00158
16.3866	1283.82	16.3866	1268.82												859.85	16268					16910.1	-0.00166	-0.0021	-0.00148
16.3996	1244.46	16.3996	1263.81												859.8	15871.4					16910.5	-0.00194	-0.00198	-0.00158
16.4126	1314.13	16.4126	1333.86												859.75	15933.5					16911	-0.00136	-0.00228	-0.0015
16.4256	1310.34	16.4256	1298.85												859.7	15990.7					16911.4	-0.00193	-0.00239	-0.00179
16.4386	1332.77	16.4386	1216.15												859.65	16426.7					16911.8	-0.00135	-0.00203	-0.00197
16.4516	1249.81	16.4516	1236.01												859.6	16394.9					16912.2	-0.0018	-0.00202	-0.00164
16.4646	1267.98	16.4646	1319.09												859.55	15953.9					16912.6	-0.0016	-0.00236	-0.00134
16.4776	1229.76	16.4776	1168.83												859.5	16243.7					16913	-0.00171	-0.00245	-0.00184
16.4906	1271.03	16.4906	1139.17												859.45	16097.5					16913.4	-0.00195	-0.00235	-0.00171
16.5036	1215.87	16.5036	1240.93												859.4	15725.7					16913.8	-0.00131	-0.00236	-0.00143
16.5166	1286.36	16.5166	1263.6												859.35	16002.1					16914.2	-0.00111	-0.00248	-0.00132
16.5296	1264.75	16.5296	1250.04												859.3	16423.4					16914.6	-0.000381942	-0.00246	-0.00123
16.5426	1251.25	16.5426	1251.77												859.25	16267.3					16915	-0.00038427	-0.00214	-0.00106
16.5556	1169.07	16.5556	1227.02												859.2	16432.6					16915.4	-0.00239	-0.00196	-0.00197
16.5686	1253.09	16.5686	1217.11												859.15	16094					16915.8	-0.00316	-0.00226	-0.0036
16.5816	1270.65	16.5816	1264.01												859.1	16177.1					16916.2	-0.00318	-0.00195	-0.00394
16.5946	1239.98	16.5946	1278.57												859.05	16154.5					16916.6	-0.00247	-0.00191	-0.00333
16.6076	1267.78	16.6076	1208.96												859	16240.3					16917	-0.00192	-0.00214	-0.00296
16.6206	1292.74	16.6206	1237.34												858.95	16094.3					16917.5	-0.00213	-0.00192	-0.00269
16.6336	1323.13	16.6336	1275.65												858.9	16331.6					16917.9	-0.00166	-0.00162	-0.00194
16.6466	1305.48	16.6466	1255.69												858.85	16290.8					16918.3	-0.00181	-0.00168	-0.00163
16.6596	1266.29	16.6596	1162.02												858.8	16125.1					16918.7	-0.00142	-0.00206	-0.00206
16.6726	1257.54	16.6726	1194.03												858.75	15966.7					16919.1	-0.00144	-0.0023	-0.0018
16.6856	1239.9	16.6856	1283.49												858.7	15852.9					16919.5	-0.00148	-0.00221	-0.00138
16.6986	1324.33	16.6986	1173.74												858.65	16154.7					16919.9	-0.0011	-0.00236	-0.00154
16.7116	1230.27	16.7116	1236.45												858.6	16331.9					16920.2	-0.00143	-0.00216	-0.00202
16.7246	1231.66	16.7246	1250.48												858.55	16122.5					16920.7	-0.00118	-0.00186	-0.00199
16.7376	1270.13	16.7376	1198.53												858.5	16205.2					16921.1	-0.00155	-0.00192	-0.00233
16.7506	1298.96	16.7506	1315												858.45	15888.2					16921.5	-0.00133	-0.00216	-0.00238
16.7636	1286.19	16.7636	1191.61												858.4	15821.8					16921.9	-0.00154	-0.0021	-0.00218
16.7766	1309.58	16.7766	1208.85												858.35	16062.7					16922.3	-0.00141	-0.00175	-0.00175
16.7896	1243.61	16.7896	1236.87												858.3	16009.2					16922.7	-0.00128	-0.00152	-0.0018
16.8026	1250.7	16.8026	1231.27												858.25	15927					16923.1	-0.00122	-0.00163	-0.00199
16.8156	1266.41	16.8156	1247.42												858.2	16009.6					16923.5	-0.00111	-0.00167	-0.00185
16.8286	1295.1	16.8286	1229.86												858.15	16187.1					16923.9	-0.00154	-0.00164	-0.0021
16.8416	1253.59	16.8416	1239.62												858.1	15983.9					16924.3	-0.00114	-0.0016	-0.00209
16.8546	1219.18	16.8546	1257.88												858.05	16101.5					16924.7	-0.00167	-0.00141	-0.00173
16.8676	1200.82	16.8676	1271.89												858	15935.5					16925.1	-0.00155	-0.00127	-0.00148
16.8806	1215.03	16.8806	1248.71												857.95	16188.6					16925.5	-0.00124	-0.00119	-0.00124
16.8936	1253.61	16.8936	1235.55												857.9	16525.9					16925.9	-0.00152	-0.00112	-0.00132
16.9066	1239.41	16.9066	1241.31												857.85	16510.4					16926.3	-0.000854608	-0.00125	-0.00196
16.9196	1249.48	16.9196	1253.38												857.8	16088.1					16926.7	-0.00102	-0.00132	-0.00196
16.9326	1271.94	16.9326	1223.56												857.75	16188.7					16927.1	-0.00121	-0.00132	-0.00178
16.9456	1256.25	16.9456	1201.58												857.7	16044.8					16927.5	-0.00121	-0.00147	-0.00135
16.9586	1215.88	16.9586	1242.95												857.65	15880.7					16927.9	-0.00116	-0.00135	-0.000706218
16.9716	1242.9	16.9716	1236.42												857.6	16097.8					16928.3	-0.00107	-0.00119	-0.00135
16.9846	1268.05	16.9846	1209.89												857.55	16219.2					16928.7	-0.00172	-0.00108	-0.00132
16.9976	1272.32	16.9976	1199.69												857.5	16557.6					16929.1	-0.00129	-0.0012	-0.000563252
17.0106	1221.5	17.0106	1221.47												857.45	16755.8					16929.5	-0.00152	-0.00136	-0.00129
17.0236	1206.84	17.0236	1226.94												857.4	16680.9					16929.9	-0.00172	-0.000760581	-0.00162
17.0366	1246.23	17.0366	1236.27												857.35	16362					16930.3	-0.00172	-0.000373291	-0.00132
17.0496	1279.93	17.0496	1245.24												857.3	16356.9					16930.7	-0.00186	-0.000660322	-0.00112
17.0626	1285.94	17.0626	1269.88												857.25	16522.2					16931.2	-0.00124	-0.000995762	-0.000679565
17.0756	1235.82	17.0756	1265.73												857.2	16336.4					16931.6	-0.00182	-0.00112	-0.000567516
17.0886	1249.61	17.0886	1260.7												857.15	16440					16931.9	-0.0014	-0.00116	-0.000844558
17.1016	1275.18	17.1016	1246.2												857.1	16916.2					16932.4	-0.00146	-0.00118	-0.00145
17.1146	1265.85	17.1146	1272.07												857.05	16845.5					16932.7	-0.00134	-0.00132	-0.00123
17.1276	1239.5	17.1276	1253.06												857	16403.4					16933.1	-0.00125	-0.000984198	-0.00111
17.1406	1260.13	17.1406	1217.21												856.95	16843.9					16933.5	-0.00132	-0.0007098	-0.00166
17.1536	1258.44	17.1536	1224.97												856.9	16850					16934	-0.00133	-0.000673065	-0.00101
17.1666	1265.1	17.1666	1241.19												856.85	16892.2					16934.4	-0.00115	-0.000252796	-0.000423214
17.1796	1284.54	17.1796	1230.08												856.8	16912.9					16934.8	-0.00127	-0.000265539	-0.000976494
17.1926	1269.87	17.1926	1227.41												856.75	16953					16935.2	-0.00134	-0.000536466	-0.00134
17.2056	1238.34	17.2056	1244.01												856.7	16372.9					16935.6	-0.00159	-0.000397326	-0.00125
17.2186	1243.56	17.2186	1254.86												856.65	16479.5					16936	-0.00142	-0.000412859	-0.00125
17.2316	1273.1	17.2316	1241.81												856.6	16644.7					16936.4	-0.00139	-0.000498115	-0.00136
17.2446	1255.33	17.2446	1198.07												856.55	16422					16936.8	-0.00178	-0.000514406	-0.00147
17.2576	1239	17.2576	1198.31												856.5	16778					16937.2	-0.00167	-0.000279965	-0.00139
17.2706	1263.94	17.2706	1211.21												856.45	16869.9					16937.6	-0.0012	0.000140208	-0.000817599
17.2836	1287.35	17.2836	1196.11												856.4	16787.8					16938	-0.00113	-2.46727e-05	-0.00109
17.2966	1257.32	17.2966	1211.48												856.35	16929.7					16938.5	-0.001	-0.000437744	-0.00156
17.3096	1240.86	17.3096	1244.44												856.3	17113.7					16938.8	-0.00106	-9.67264e-05	-0.00214
17.3226	1273.96	17.3226	1230.21												856.25	17175.1					16939.3	-0.00135	0.0001593	-0.00216
17.3356	1295.98	17.3356	1193.65												856.2	17056.3					16939.7	-0.00096165	3.1683e-05	-0.00154
17.3486	1283.15	17.3486	1230.75												856.15	17034.1					16940.1	-0.00113	-0.000138915	-0.0011
17.3616	1255.33	17.3616	1240.06												856.1	16630.9					16940.5	-0.00121	2.18966e-05	-0.00108
17.3746	1242.11	17.3746	1210.56												856.05	17024.4					16940.9	-0.00107	0.000122701	-0.00132
17.3876	1251.82	17.3876	1240.43												856	16770.8					16941.3	-0.00152	-0.000143004	-0.00172
17.4006	1259.69	17.4006	1229.52												855.95	16811.5					16941.7	-0.00154	-0.000122975	-0.00189
17.4136	1285.82	17.4136	1236.38												855.9	16798.6					16942.1	-0.000691242	1.61388e-05	-0.00173
17.4266	1286.98	17.4266	1215.05												855.85	17006.3					16942.5	-0.00113	-0.000157512	-0.00152
17.4396	1264.19	17.4396	1254.79												855.8	17160					16942.9	-0.000740988	-0.000117919	-0.00141
17.4526	1231.44	17.4526	1253.7												855.75	17126.3					16943.3	-0.000530859	0.000144689	-0.00136
17.4656	1191.3	17.4656	1224.22												855.7	17111.5					16943.7	-0.00127	0.000183863	-0.00147
17.4786	1214.4	17.4786	1219.43												855.65	17390.3					16944.2	-0.000894163	0.0001058	-0.00154
17.4916	1243.23	17.4916	1196.89												855.6	17202					16944.5	-0.00105	0.000188483	-0.00169
17.5046	1201.61	17.5046	1288.05												855.55	17150.5					16944.9	-0.001	6.84521e-09	-0.00161
17.5176	1271.36	17.5176	1274.33												855.5	16975.7					16945.3	-0.000716558	-0.000108374	-0.00139
17.5306	1303.29	17.5306	1201.43												855.45	17246.5					16945.8	-0.00104	-0.000175919	-0.00168
17.5436	1266.36	17.5436	1239.05												855.4	17478.5					16946.2	-0.000813314	-4.33199e-07	-0.0017
17.5566	1263.11	17.5566	1274.23												855.35	17438.8					16946.6	-0.00106	0.000449583	-0.00155
17.5696	1313.28	17.5696	1282.37												855.3	17361.2					16947	-0.000848301	0.000459327	-0.00151
17.5826	1308.62	17.5826	1260.42												855.25	17615.5					16947.4	-0.00105	-9.80533e-06	-0.00161
17.5956	1235.95	17.5956	1243.81												855.2	17674.3					16947.8	-0.000998845	-9.56926e-05	-0.00118
17.6086	1237.77	17.6086	1222.25												855.15	17722					16948.2	-0.000478527	6.54306e-05	-0.000733094
17.6216	1274.66	17.6216	1247.26												855.1	17422.4					16948.6	-0.000397045	0.000111234	-0.000465525
17.6346	1247.53	17.6346	1245.05												855.05	18053.4					16949	-0.00107	0.00013267	-0.00119
17.6476	1204.41	17.6476	1259.28												855	17824.9					16949.4	-0.000899066	-9.58209e-05	-0.00129
17.6606	1267.83	17.6606	1308.02												854.95	17804.4					16949.8	-0.000487154	-0.000108793	-0.00107
17.6736	1194.79	17.6736	1314.33												854.9	17923.4					16950.2	-0.000735007	0.000250758	-0.00122
17.6866	1231	17.6866	1282.51												854.85	18333					16950.7	-0.000766379	0.000413391	-0.00141
17.6996	1319.37	17.6996	1250.09												854.8	18298.6					16951.1	-0.000874754	0.000374806	-0.000894465
17.7126	1309.43	17.7126	1233.68												854.75	18416.9					16951.5	-0.000390518	0.000576738	-0.000752962
17.7256	1262.54	17.7256	1300.99												854.7	18363.3					16951.9	-0.000350191	0.000560635	-0.00125
17.7386	1230.29	17.7386	1190.51												854.65	18614.9					16952.3	-0.000723647	0.00043476	-0.00117
17.7516	1279.65	17.7516	1256.77												854.6	19044.8					16952.7	-0.000395374	0.00047229	-0.000723155
17.7646	1275.39	17.7646	1213.68												854.55	19058					16953.1	-0.000166224	0.000377515	-0.000481972
17.7776	1266.94	17.7776	1238.52												854.5	18704.2					16953.5	-0.000362727	0.0005086	-0.000691684
17.7906	1253.36	17.7906	1296.06												854.45	18834.9					16953.9	-0.000358963	0.000520406	-0.000940529
17.8036	1276.98	17.8036	1198.82												854.4	19262.8					16954.3	-0.000383495	0.000398586	-0.00114
17.8166	1295.68	17.8166	1239.41												854.35	19679.4					16954.7	-0.000633064	0.000557019	-0.000646029
17.8296	1262.07	17.8296	1325.65												854.3	19714.1					16955.1	-0.000301203	0.000561071	-0.000694384
17.8426	1300.81	17.8426	1204.19												854.25	19869					16955.5	-0.000651532	0.000561987	-0.00076289
17.8556	1290.06	17.8556	1215.57												854.2	20321.2					16955.9	-0.000533857	0.000579058	-0.000718728
17.8686	1298.97	17.8686	1296.75												854.15	20767.7					16956.3	-0.000169819	0.000677546	-0.000353167
17.8816	1264.45	17.8816	1261.47												854.1	20794.9					16956.7	-0.000173094	0.000582784	-0.000279379
17.8946	1268.89	17.8946	1218.98												854.05	21536					16957.1	-0.000565235	0.000410036	-0.000703332
17.9076	1286.41	17.9076	1273.13												854	21805.9					16957.5	-0.000385732	0.000550732	-0.000742463
17.9206	1239.13	17.9206	1225.22												853.95	22479.5					16957.9	-0.000617834	0.000831082	-0.000502938
17.9336	1314.69	17.9336	1232.47												853.9	23006.2					16958.3	0.000101619	0.000444804	-0.000167926
17.9466	1248.69	17.9466	1251.75												853.85	23863.2					16958.7	-0.000354533	0.000427139	-0.000201306
17.9596	1241.22	17.9596	1249.29												853.8	24839.2					16959.1	-0.000694711	0.000855287	-0.00017667
17.9726	1198.79	17.9726	1282.95												853.75	25670.3					16959.5	-0.000847725	0.000706787	0.000147373
17.9856	1256.72	17.9856	1232.45												853.7	26425.7					16960	1.23611e-05	0.000603373	0.000198043
17.9986	1265.69	17.9986	1220.72												853.65	27037.7					16960.4	-0.000364936	0.000893409	-0.000223011
18.0116	1259.78	18.0116	1215.56												853.6	27859					16960.8	-0.000108846	0.000858926	-0.000367781
18.0246	1200.18	18.0246	1258.02												853.55	28642					16961.2	-4.10875e-05	0.000660689	-0.000731176
18.0376	1227.59	18.0376	1204.11												853.5	29755.8					16961.6	-0.000440693	0.000778128	-0.00072676
18.0506	1245.87	18.0506	1244.77												853.45	30593.8					16962	-0.00038153	0.000666299	-7.91553e-05
18.0636	1288.71	18.0636	1258.09												853.4	31374.2					16962.4	-0.000155303	0.000551685	-0.00032568
18.0766	1273.37	18.0766	1194.45												853.35	31954.6					16962.8	-0.000152911	0.00102	-3.43979e-05
18.0896	1302.96	18.0896	1210.16												853.3	32217.4					16963.2	0.000260296	0.00121	4.02252e-05
18.1026	1262.53	18.1026	1188.17												853.25	32184.7					16963.6	-7.69827e-05	0.00114	-7.9145e-06
18.1156	1315.87	18.1156	1203.02												853.2	32179.6					16964	-0.000123493	0.00124	0.000318592
18.1286	1338.19	18.1286	1227.17												853.15	31462.5					16964.4	-0.000308333	0.00129	0.000391305
18.1416	1245.36	18.1416	1232												853.1	30938.3					16964.8	-0.000178029	0.00114	0.000640118
18.1546	1242.58	18.1546	1217.2												853.05	29977.3					16965.2	1.50328e-05	0.000996056	0.000541409
18.1676	1237.47	18.1676	1271.43												853	28964.2					16965.6	-0.000175311	0.000946117	-0.000226782
18.1806	1300.78	18.1806	1229.81												852.95	27812.6					16966	-0.000128839	0.00088406	-0.000165176
18.1936	1276.31	18.1936	1226.73												852.9	26306.6					16966.4	-0.000345435	0.000995606	0.000207037
18.2066	1240.31	18.2066	1239.39												852.85	24950.7					16966.8	-0.00048106	0.00109	0.000633885
18.2196	1275.29	18.2196	1207												852.8	23800.7					16967.3	-0.000220832	0.00114	0.000671315
18.2326	1304.66	18.2326	1203.35												852.75	21984.7					16967.7	7.11774e-05	0.00141	0.000730427
18.2456	1288.01	18.2456	1228.99												852.7	20592.2					16968.1	0.000470529	0.00148	0.000766952
18.2586	1281.1	18.2586	1256.18												852.65	19814.3					16968.5	-3.5148e-05	0.00126	0.000893312
18.2716	1295.79	18.2716	1212.29												852.6	18530.5					16968.9	7.30923e-05	0.00091042	0.000516359
18.2846	1292.49	18.2846	1246.08												852.55	17585.4					16969.3	-2.57529e-05	0.000838334	0.000832937
18.2976	1263.9	18.2976	1224.12												852.5	16526					16969.7	7.23894e-05	0.00093187	0.00115
18.3106	1230.23	18.3106	1222.43												852.45	15840.7					16970.1	-0.000247525	0.00109	0.000635417
18.3236	1269.03	18.3236	1244.4												852.4	15108.6					16970.5	0.000157901	0.00127	0.000535299
18.3366	1246.1	18.3366	1241.04												852.35	14627.9					16970.9	9.4622e-05	0.00145	0.000739732
18.3496	1223.04	18.3496	1192.54												852.3	14431.4					16971.3	0.000560769	0.00178	0.00102
18.3626	1222.9	18.3626	1190.56												852.25	14198					16971.7	0.000641085	0.00193	0.000654804
18.3756	1223.44	18.3756	1196.46												852.2	13866.7					16972.1	-1.57306e-05	0.00167	0.000722897
18.3886	1212.4	18.3886	1235.41												852.15	13431.3					16972.5	0.000425657	0.00156	0.000868384
18.4016	1218.16	18.4016	1252.61												852.1	13160.6					16972.9	0.000637872	0.00173	0.00126
18.4146	1236.12	18.4146	1228.91												852.05	12756.3					16973.4	0.00051561	0.00167	0.00080985
18.4276	1290.48	18.4276	1230.55												852	13123.4					16973.8	-0.000120222	0.00194	0.000789417
18.4406	1228.37	18.4406	1233.27												851.95	13076.6					16974.2	0.000327631	0.00226	0.00104
18.4536	1236.33	18.4536	1231.85												851.9	12973.4					16974.6	0.000407206	0.00202	0.000911742
18.4666	1264.92	18.4666	1243.65												851.85	12607.5					16975	0.000966845	0.0013	0.000906763
18.4796	1229.47	18.4796	1248.35												851.8	12303.5					16975.4	0.000597503	0.00115	0.0012
18.4926	1233.69	18.4926	1217.88												851.75	12450.2					16975.8	0.000587017	0.00212	0.00136
18.5056	1254.35	18.5056	1219.58												851.7	12489.1					16976.2	0.000582381	0.00265	0.000947631
18.5186	1278.52	18.5186	1207.93												851.65	12318.5					16976.6	0.000459428	0.00248	0.0013
18.5316	1292.89	18.5316	1215.66												851.6	11959.4					16977.1	0.000720413	0.00212	0.00205
18.5446	1299.96	18.5446	1257.71												851.55	11567.8					16977.5	0.0012	0.00186	0.00221
18.5576	1262.84	18.5576	1242.11												851.5	11862					16977.9	0.000697254	0.00177	0.00196
18.5706	1254.13	18.5706	1238.38												851.45	11900					16978.3	0.00138	0.00194	0.00168
18.5836	1299.87	18.5836	1251.06												851.4	12052.3					16978.7	0.000961088	0.00193	0.00168
18.5966	1281.84	18.5966	1242.32												851.35	11353.2					16979.1	0.000858928	0.00221	0.0015
18.6096	1240.51	18.6096	1233.2												851.3	11564.3					16979.5	0.000802915	0.00248	0.0012
18.6226	1236.01	18.6226	1249.9												851.25	11704.1					16979.9	0.000811333	0.00252	0.00151
18.6356	1235.06	18.6356	1269.52												851.2	11733.8					16980.3	0.00123	0.00217	0.00173
18.6486	1235.27	18.6486	1255.47												851.15	11605.5					16980.7	0.00111	0.00192	0.00174
18.6616	1286.46	18.6616	1207.65												851.1	11431.4					16981.1	0.00118	0.00205	0.00211
18.6746	1303.85	18.6746	1223.47												851.05	11538.8					16981.6	0.00154	0.00224	0.00237
18.6876	1257.59	18.6876	1245.7												851	11285.8					16982	0.00138	0.00205	0.0025
18.7006	1229.14	18.7006	1206.83												850.95	11631.2					16982.4	0.00113	0.00168	0.0026
18.7136	1219.15	18.7136	1181.49												850.9	11467.2					16982.8	0.00123	0.00189	0.00211
18.7266	1233.61	18.7266	1232.24												850.85	11352.8					16983.2	0.00148	0.00242	0.00262
18.7396	1251.26	18.7396	1256.06												850.8	11553.4					16983.6	0.00144	0.00273	0.00285
18.7526	1292.13	18.7526	1203.82												850.75	11314.3					16984	0.00181	0.00259	0.00266
18.7656	1256.51	18.7656	1180.56												850.7	11273.8					16984.4	0.00156	0.0029	0.00259
18.7786	1197.81	18.7786	1195.91												850.65	11508.5					16984.8	0.00174	0.00299	0.00268
18.7916	1195.27	18.7916	1195.66												850.6	11488.1					16985.2	0.00162	0.00264	0.00198
18.8046	1205.56	18.8046	1188.3												850.55	11505.2					16985.6	0.0017	0.00225	0.00171
18.8176	1272.18	18.8176	1197.36												850.5	11203.2					16986	0.00196	0.00203	0.00241
18.8306	1274.99	18.8306	1243.77												850.45	11361.5					16986.5	0.00233	0.00232	0.00238
18.8436	1281.16	18.8436	1246.19												850.4	11439.2					16986.9	0.00241	0.00285	0.00267
18.8566	1271.36	18.8566	1180.76												850.35	11185.6					16987.2	0.00207	0.00289	0.0026
18.8696	1285.04	18.8696	1236.49												850.3	11315.2					16987.7	0.00204	0.00263	0.0025
18.8826	1198.8	18.8826	1253.58												850.25	11553.7					16988.1	0.00214	0.00267	0.00172
18.8956	1203.87	18.8956	1258.93												850.2	11419.6					16988.5	0.00266	0.00294	0.00179
18.9086	1163.44	18.9086	1197.86												850.15	11183.9					16988.9	0.00245	0.00312	0.00211
18.9216	1230.57	18.9216	1178.43												850.1	11530.2					16989.3	0.00258	0.00318	0.0016
18.9346	1262.22	18.9346	1242.97												850.05	11764.8					16989.7	0.00249	0.00319	0.00257
18.9476	1273.37	18.9476	1222.75												850	11362.1					16990.1	0.00272	0.0034	0.00303
18.9606	1224.08	18.9606	1219.03												849.95	11326.9					16990.5	0.00249	0.00328	0.00259
18.9736	1169.06	18.9736	1246.24												849.9	11085.7					16991	0.00284	0.00315	0.00255
18.9866	1225.4	18.9866	1201.88												849.85	11406.5					16991.4	0.00313	0.00308	0.00307
18.9996	1205.22	18.9996	1230.22												849.8	11237.1					16991.8	0.00307	0.00304	0.00299
19.0126	1252.37	19.0126	1252.98												849.75	11443.8					16992.2	0.00323	0.00344	0.00307
19.0256	1254.89	19.0256	1181.49												849.7	11491.8					16992.6	0.00336	0.00351	0.00357
19.0386	1250.26	19.0386	1233.56												849.65	11454.2					16993	0.00376	0.00361	0.00353
19.0516	1216.21	19.0516	1240.89												849.6	11269.2					16993.4	0.00324	0.00378	0.00366
19.0646	1202.2	19.0646	1181.66												849.55	11004.3					16993.8	0.00411	0.00358	0.00395
19.0776	1236.78	19.0776	1182.08												849.5	11183.7					16994.2	0.00343	0.00353	0.00351
19.0906	1232.84	19.0906	1236.09												849.45	11677.8					16994.6	0.00353	0.00346	0.00353
19.1036	1217.69	19.1036	1274.58												849.4	11355.2					16995	0.00349	0.00376	0.00356
19.1166	1244.33	19.1166	1163.09												849.35	11236.4					16995.4	0.00411	0.00406	0.00367
19.1296	1188.97	19.1296	1167.18												849.3	11193					16995.8	0.00395	0.00401	0.00404
19.1426	1245.11	19.1426	1228.25												849.25	11241.6					16996.2	0.00457	0.00391	0.0039
19.1556	1287.71	19.1556	1237.68												849.2	11277.9					16996.6	0.00421	0.00379	0.0039
19.1686	1200.89	19.1686	1216.13												849.15	11385.7					16997	0.00479	0.00386	0.00379
19.1816	1178.12	19.1816	1243.86												849.1	11503.4					16997.4	0.00466	0.00382	0.00391
19.1946	1162.24	19.1946	1214.45												849.05	11098.9					16997.8	0.0044	0.00379	0.00462
19.2076	1246.83	19.2076	1199.37												849	11197.6					16998.2	0.0045	0.00398	0.00459
19.2206	1229.7	19.2206	1224.09												848.95	11201.6					16998.6	0.00454	0.00422	0.00454
19.2336	1290.13	19.2336	1216.4												848.9	11058.9					16999.1	0.00443	0.00452	0.00446
19.2466	1275.99	19.2466	1274.6												848.85	11492.7					16999.5	0.00483	0.00472	0.00468
19.2596	1217.01	19.2596	1265.84												848.8	11202.7					16999.9	0.00567	0.00464	0.00489
19.2726	1209.3	19.2726	1227.06												848.75	11290.2					17000.3	0.00495	0.00446	0.00485
19.2856	1209	19.2856	1265.2												848.7	11572.6					17000.7	0.00512	0.00449	0.00519
19.2986	1189.98	19.2986	1202.89												848.65	11514.5					17001.1	0.00507	0.00481	0.00534
19.3116	1225.62	19.3116	1213.91												848.6	11325.4					17001.5	0.00528	0.00493	0.00493
19.3246	1256.57	19.3246	1254.97												848.55	11117					17001.9	0.00519	0.00481	0.00534
19.3376	1233.73	19.3376	1214.46												848.5	11148.2					17002.3	0.00568	0.00482	0.00524
19.3506	1195.37	19.3506	1248.7												848.45	10890.8					17002.7	0.00588	0.00523	0.00551
19.3636	1225.95	19.3636	1197.65												848.4	11157.9					17003.2	0.00583	0.00528	0.00607
19.3766	1280.22	19.3766	1144.01												848.35	11034.8					17003.6	0.00588	0.00506	0.00592
19.3896	1215.42	19.3896	1188.67												848.3	11023.4					17004	0.00629	0.00527	0.00636
19.4026	1253.88	19.4026	1228.74												848.25	10970.2					17004.4	0.00619	0.00513	0.00683
19.4156	1249.49	19.4156	1189.29												848.2	10959.8					17004.8	0.00664	0.00514	0.00707
19.4286	1237.13	19.4286	1190.29												848.15	11074.6					17005.2	0.00626	0.00573	0.00689
19.4416	1184.83	19.4416	1229.63												848.1	11073.7					17005.6	0.00667	0.0059	0.00639
19.4546	1194.81	19.4546	1180.8												848.05	11153.8					17006	0.00704	0.00578	0.00664
19.4676	1224.3	19.4676	1189.07												848	11286.7					17006.4	0.00716	0.00605	0.00721
19.4806	1244.03	19.4806	1209.8												847.95	11455.8					17006.8	0.00718	0.00615	0.00754
19.4936	1236.65	19.4936	1189.03												847.9	11203.5					17007.2	0.00711	0.00604	0.00773
19.5066	1234.49	19.5066	1201.91												847.85	11081.9					17007.6	0.00808	0.00646	0.00776
19.5196	1229.11	19.5196	1234.05												847.8	11270.9					17008	0.00793	0.00684	0.00804
19.5326	1239.36	19.5326	1246.63												847.75	11240.7					17008.5	0.00788	0.00709	0.00797
19.5456	1220.34	19.5456	1237.24												847.7	11077.4					17008.9	0.00784	0.00721	0.00818
19.5586	1225.14	19.5586	1184.92												847.65	11158.6					17009.3	0.0084	0.00708	0.00887
19.5716	1228.91	19.5716	1171.27												847.6	11008.6					17009.7	0.00809	0.00733	0.00887
19.5846	1232.81	19.5846	1218.67												847.55	11255.8					17010.1	0.00905	0.00741	0.00922
19.5976	1209.94	19.5976	1241.71												847.5	11138.9					17010.5	0.00887	0.00764	0.00978
19.6106	1181.98	19.6106	1219.64												847.45	11082					17010.9	0.00939	0.00818	0.00944
19.6236	1225.28	19.6236	1163.29												847.4	11152					17011.3	0.00927	0.00861	0.00933
19.6366	1248.11	19.6366	1204.76												847.35	11207.8					17011.7	0.00966	0.00869	0.01033
19.6496	1233.25	19.6496	1222.15												847.3	11279.7					17012.1	0.0101	0.00896	0.01105
19.6626	1218.47	19.6626	1233.34												847.25	11323.5					17012.5	0.0101	0.00929	0.0107
19.6756	1199.79	19.6756	1234.26												847.2	11414.1					17012.9	0.01056	0.00945	0.01143
19.6886	1233.55	19.6886	1216.06												847.15	11174.8					17013.4	0.01094	0.00916	0.01158
19.7016	1281.93	19.7016	1202.42												847.1	11077.6					17013.8	0.01089	0.00911	0.01162
19.7146	1275.42	19.7146	1188.59												847.05	11143.8					17014.2	0.01163	0.00963	0.0118
19.7276	1231.52	19.7276	1232.3												847	11181.7					17014.6	0.01232	0.0098	0.01248
19.7406	1163.41	19.7406	1263.89												846.95	11073.9					17015	0.01206	0.01026	0.01308
19.7536	1203.92	19.7536	1241.02												846.9	11061.6					17015.5	0.01237	0.01105	0.01288
19.7666	1244.26	19.7666	1259.45												846.85	11166					17015.9	0.01256	0.01144	0.01313
19.7796	1226.92	19.7796	1274.62												846.8	11271.7					17016.3	0.01364	0.01173	0.01405
19.7926	1258.24	19.7926	1206.92												846.75	11089.3					17016.7	0.01329	0.01189	0.01462
19.8056	1277.15	19.8056	1185.04												846.7	11010.3					17017.1	0.0134	0.01211	0.01454
19.8186	1235.95	19.8186	1192.67												846.65	11072.8					17017.5	0.01429	0.01224	0.0147
19.8316	1235.42	19.8316	1177.49												846.6	10965.1					17017.9	0.0146	0.01255	0.01429
19.8446	1241.07	19.8446	1187.84												846.55	11258.3					17018.3	0.0143	0.01283	0.01444
19.8576	1249.48	19.8576	1192.13												846.5	11419.1					17018.7	0.01498	0.01335	0.01526
19.8706	1253.7	19.8706	1231.21												846.45	11464.6					17019.1	0.01545	0.01406	0.01619
19.8836	1225.64	19.8836	1253.75												846.4	11022.8					17019.5	0.01632	0.01446	0.0164
19.8966	1243.29	19.8966	1240.17												846.35	10912.6					17019.9	0.01619	0.01482	0.0166
19.9096	1229.04	19.9096	1272.3												846.3	11029.8					17020.4	0.01684	0.01509	0.01723
19.9226	1210.87	19.9226	1267.82												846.25	11287					17020.8	0.01686	0.01553	0.01777
19.9356	1208.48	19.9356	1212.9												846.2	10998					17021.2	0.01768	0.01601	0.01769
19.9486	1187	19.9486	1199.39												846.15	11012.2					17021.6	0.0184	0.01653	0.01762
19.9616	1214.97	19.9616	1225.21												846.1	11164					17022	0.01848	0.01723	0.0182
19.9746	1248.82	19.9746	1208.22												846.05	10890.3					17022.4	0.01894	0.01813	0.01879
19.9876	1218.54	19.9876	1211.18												846	11047.3					17022.8	0.01979	0.01862	0.01887
20.0006	1206.27	20.0006	1185.46												845.95	11198.1					17023.2	0.02064	0.01885	0.0198
20.0136	1223.57	20.0136	1178.22												845.9	11102.3					17023.6	0.02109	0.01922	0.02015
20.0266	1214.1	20.0266	1243.71												845.85	11031.2					17024	0.02207	0.01996	0.02023
20.0396	1226.58	20.0396	1194.44												845.8	11164.3					17024.5	0.02226	0.02066	0.02105
20.0526	1217.34	20.0526	1184.87												845.75	10858.5					17024.9	0.02252	0.02122	0.02226
20.0656	1214.4	20.0656	1202.68												845.7	10802.3					17025.3	0.02337	0.02177	0.02264
20.0786	1207.28	20.0786	1175.69												845.65	11057.3					17025.7	0.0244	0.02252	0.0235
20.0916	1194.8	20.0916	1170.31												845.6	11299					17026.1	0.02497	0.02358	0.02432
20.1046	1215.2	20.1046	1224.58												845.55	11010.5					17026.5	0.02618	0.02453	0.0246
20.1176	1269.93	20.1176	1261.59												845.5	10721.1					17026.9	0.02693	0.02544	0.02495
20.1306	1218.02	20.1306	1230.8												845.45	10822					17027.3	0.02772	0.02615	0.02569
20.1436	1219.64	20.1436	1219.81												845.4	11217.6					17027.7	0.02829	0.02655	0.02664
20.1566	1248.5	20.1566	1268.53												845.35	11383.8					17028.2	0.02948	0.02736	0.02763
20.1696	1241.44	20.1696	1263.78												845.3	11188.2					17028.6	0.03046	0.02836	0.02892
20.1826	1202.23	20.1826	1167.31												845.25	11089.9					17029	0.03146	0.02944	0.02976
20.1956	1187.48	20.1956	1190.36												845.2	11313.8					17029.4	0.03338	0.03033	0.03093
20.2086	1188.04	20.2086	1169.78												845.15	10997.9					17029.8	0.03412	0.03126	0.0321
20.2216	1264.01	20.2216	1164.25												845.1	11127.9					17030.2	0.03575	0.03237	0.03294
20.2346	1266.47	20.2346	1203.47												845.05	11094.6					17030.6	0.0369	0.03391	0.03405
20.2476	1257.64	20.2476	1204.79												845	10952.5					17031	0.03875	0.03529	0.03548
20.2606	1243.92	20.2606	1236.4												844.95	11127.7					17031.4	0.04027	0.03611	0.03714
20.2736	1226.26	20.2736	1214.16												844.9	11004.6					17031.8	0.04223	0.03725	0.03837
20.2866	1214.12	20.2866	1192.79												844.85	10796.8					17032.2	0.04428	0.03892	0.03967
20.2996	1222.18	20.2996	1212.16												844.8	10886					17032.6	0.04622	0.04116	0.04189
20.3126	1203.87	20.3126	1195.6												844.75	11142.2					17033	0.04811	0.04353	0.04381
20.3256	1242.08	20.3256	1161.58												844.7	11217.8					17033.4	0.05069	0.0458	0.04595
20.3386	1282.09	20.3386	1170.65												844.65	11084.1					17033.9	0.05306	0.04819	0.04882
20.3516	1247.64	20.3516	1159.03												844.6	11077.9					17034.3	0.05584	0.0508	0.0517
20.3646	1225.91	20.3646	1225.96												844.55	10809.6					17034.7	0.05951	0.05368	0.05422
20.3776	1298.75	20.3776	1269.59												844.5	10992.9					17035.1	0.0628	0.0565	0.05678
20.3906	1241.87	20.3906	1210.51												844.45	11235.7					17035.5	0.06738	0.06004	0.0606
20.4036	1262.58	20.4036	1225.84																		17035.9	0.07153	0.06397	0.06467
20.4166	1210.06	20.4166	1166.97																		17036.3	0.07685	0.06852	0.06939
20.4296	1193.72	20.4296	1241.12																		17036.7	0.08291	0.07374	0.07417
20.4426	1208.19	20.4426	1285.63																		17037.1	0.08998	0.07934	0.07959
20.4556	1155.26	20.4556	1185.74																		17037.5	0.09818	0.08597	0.08623
20.4686	1210.21	20.4686	1218.66																		17037.9	0.10814	0.09399	0.09383
20.4816	1227.06	20.4816	1270.88																		17038.3	0.11971	0.1031	0.10276
20.4946	1249.83	20.4946	1225.34																		17038.8	0.13352	0.11451	0.11485
20.5076	1174.33	20.5076	1175.86																		17039.2	0.15052	0.12677	0.128
20.5206	1206.08	20.5206	1200.29																		17039.6	0.17055	0.14142	0.14315
20.5336	1208.93	20.5336	1244.33																		17040	0.19309	0.15934	0.16162
20.5466	1234.73	20.5466	1208.83																		17040.4	0.21359	0.17845	0.18051
20.5596	1213.37	20.5596	1271.13																		17040.8	0.23501	0.19876	0.20082
20.5726	1221.33	20.5726	1260.07																		17041.2	0.25767	0.21816	0.22011
20.5856	1245.08	20.5856	1232.23																		17041.6	0.27947	0.23774	0.24064
20.5986	1227.82	20.5986	1276.58																		17042.1	0.30031	0.25671	0.26076
20.6116	1213.35	20.6116	1199.69																		17042.5	0.32176	0.27429	0.27911
20.6246	1247.74	20.6246	1196.36																		17042.9	0.3445	0.29164	0.29797
20.6376	1191.03	20.6376	1242.06																		17043.3	0.36803	0.30974	0.31811
20.6506	1214.45	20.6506	1231.4																		17043.7	0.39248	0.33028	0.3397
20.6636	1187.91	20.6636	1192.72																		17044.1	0.41885	0.3528	0.36168
20.6766	1226.54	20.6766	1190.42																		17044.5	0.44756	0.37963	0.38759
20.6896	1189.28	20.6896	1234.04																		17044.9	0.47742	0.40885	0.4162
20.7026	1240.21	20.7026	1252.01																		17045.3	0.50998	0.44149	0.44682
20.7156	1205.85	20.7156	1236.7																		17045.7	0.54437	0.47653	0.47921
20.7286	1177.28	20.7286	1238.7																		17046.1	0.5785	0.51505	0.51577
20.7416	1234.12	20.7416	1186.12																		17046.6	0.61416	0.55604	0.55459
20.7546	1228.35	20.7546	1217.48																		17047	0.64768	0.59837	0.59468
20.7676	1254.37	20.7676	1229.78																		17047.4	0.68254	0.64425	0.63891
20.7806	1270.74	20.7806	1201.35																		17047.8	0.716	0.69127	0.6855
20.7936	1211.08	20.7936	1119.61																		17048.2	0.75083	0.73963	0.73333
20.8066	1189.74	20.8066	1254.7																		17048.6	0.788	0.78872	0.7829
20.8196	1160.7	20.8196	1223.34																		17049	0.82678	0.84317	0.8385
20.8326	1184.06	20.8326	1221.45																		17049.5	0.8687	0.89841	0.89511
20.8456	1218.47	20.8456	1225.2																		17049.9	0.91333	0.95615	0.95452
20.8586	1209.13	20.8586	1242.3																		17050.3	0.96364	1.0124	1.01224
20.8716	1224.56	20.8716	1252.82																		17050.7	1.01634	1.07117	1.0738
20.8846	1220.79	20.8846	1267.21																		17051.1	1.06799	1.12699	1.13227
20.8976	1185.54	20.8976	1237.37																		17051.5	1.12286	1.17922	1.18778
20.9106	1169.3	20.9106	1163.61																		17051.9	1.17622	1.22813	1.23933
20.9236	1225.21	20.9236	1201.86																		17052.4	1.22776	1.2739	1.28874
20.9366	1258.59	20.9366	1260.56																		17052.8	1.27005	1.31357	1.3304
20.9496	1202.91	20.9496	1216.56																		17053.2	1.30159	1.34862	1.36623
20.9626	1200.23	20.9626	1203.43																		17053.6	1.32275	1.37943	1.39728
20.9756	1176.34	20.9756	1198.36																		17054	1.33274	1.40368	1.41952
20.9886	1186.48	20.9886	1168.68																		17054.4	1.33486	1.42228	1.4333
21.0016	1187.41	21.0016	1191.74																		17054.9	1.32978	1.436	1.44133
21.0146	1220.47	21.0146	1229.9																		17055.3	1.32149	1.44392	1.44581
21.0276	1214.5	21.0276	1242.34																		17055.7	1.31091	1.44705	1.44343
21.0406	1208.16	21.0406	1188.71																		17056.1	1.29868	1.44814	1.43716
21.0536	1208.28	21.0536	1190.45																		17056.5	1.28749	1.44594	1.42857
21.0666	1238.71	21.0666	1214.1																		17056.9	1.27729	1.43949	1.4172
21.0796	1248.51	21.0796	1229.39																		17057.3	1.26912	1.42948	1.40535
21.0926	1222.56	21.0926	1217.97																		17057.7	1.26597	1.41704	1.39189
21.1056	1210.68	21.1056	1219.9																		17058.1	1.26432	1.40303	1.37854
21.1186	1217.39	21.1186	1208.33																		17058.5	1.26658	1.38673	1.36574
21.1316	1211.78	21.1316	1186.16																		17059	1.27001	1.36863	1.35251
21.1446	1207.91	21.1446	1209.92																		17059.4	1.27369	1.34967	1.34162
21.1576	1189.37	21.1576	1211.78																		17059.8	1.27868	1.33185	1.33108
21.1706	1157.43	21.1706	1189.56																		17060.2	1.28233	1.31388	1.31888
21.1836	1200.08	21.1836	1211.54																		17060.6	1.28561	1.29605	1.30849
21.1966	1212.28	21.1966	1241.41																		17061	1.28849	1.27848	1.29892
21.2096	1191.56	21.2096	1185.3																		17061.4	1.29044	1.26269	1.2898
21.2226	1208.26	21.2226	1161.03																		17061.8	1.29233	1.24684	1.28067
21.2356	1216.22	21.2356	1188.19																		17062.2	1.29273	1.23212	1.2695
21.2486	1242.83	21.2486	1171.83																		17062.7	1.29424	1.2182	1.25986
21.2616	1234.23	21.2616	1190.92																		17063.1	1.29371	1.20513	1.25031
21.2746	1223.58	21.2746	1189.98																		17063.5	1.29231	1.19286	1.23891
21.2876	1217.76	21.2876	1178.06																		17063.9	1.28934	1.18135	1.22764
21.3006	1206.04	21.3006	1219.85																		17064.3	1.28449	1.17053	1.21787
21.3136	1217.1	21.3136	1208.59																		17064.7	1.27828	1.16026	1.20764
21.3266	1220.79	21.3266	1201.36																		17065.1	1.26751	1.15026	1.19564
21.3396	1222.61	21.3396	1197.83																		17065.5	1.25643	1.14087	1.18291
21.3526	1224.39	21.3526	1177.84																		17065.9	1.24291	1.13143	1.17025
21.3656	1218.57	21.3656	1177.28																		17066.3	1.22905	1.12171	1.15679
21.3786	1187.41	21.3786	1233.59																		17066.8	1.21336	1.1122	1.14369
21.3916	1184.62	21.3916	1250.46																		17067.2	1.19643	1.10304	1.1299
21.4046	1198.82	21.4046	1242.83																		17067.6	1.18069	1.09392	1.11558
21.4176	1212.86	21.4176	1241.93																		17068	1.16444	1.08469	1.10269
21.4306	1181.63	21.4306	1235.61																		17068.4	1.14872	1.07607	1.09078
21.4436	1202.66	21.4436	1169.78																		17068.8	1.13416	1.06781	1.07874
21.4566	1200.81	21.4566	1187.64																		17069.3	1.12073	1.05918	1.06657
21.4696	1202.77	21.4696	1182.22																		17069.6	1.10658	1.05056	1.05597
21.4826	1183.93	21.4826	1191.18																		17070.1	1.09435	1.04277	1.04671
21.4956	1177.87	21.4956	1173.74																		17070.5	1.0827	1.03539	1.03962
21.5086	1244.72	21.5086	1154.69																		17070.9	1.06986	1.02794	1.03205
21.5216	1207.79	21.5216	1163.57																		17071.3	1.05858	1.02124	1.02351
21.5346	1193.27	21.5346	1197.69																		17071.7	1.04704	1.01471	1.01511
21.5476	1138.19	21.5476	1144.25																		17072.1	1.03627	1.0082	1.0077
21.5606	1149.21	21.5606	1210.6																		17072.5	1.02479	1.00192	1.00154
21.5736	1197.01	21.5736	1202.78																		17072.9	1.01447	0.99577	0.99634
21.5866	1202	21.5866	1237.5																		17073.3	1.00442	0.98934	0.99053
21.5996	1200.81	21.5996	1221.54																		17073.8	0.99399	0.98361	0.98415
21.6126	1193.86	21.6126	1229.87																		17074.2	0.98514	0.97905	0.97912
21.6256	1190.67	21.6256	1190.58																		17074.6	0.976	0.97454	0.97347
21.6386	1172.01	21.6386	1188.17																		17075	0.96878	0.97054	0.96848
21.6516	1159.65	21.6516	1239.03																		17075.4	0.96074	0.96709	0.96477
21.6646	1234.61	21.6646	1215.82																		17075.8	0.95354	0.96413	0.96201
21.6776	1199.15	21.6776	1154.23																		17076.2	0.94749	0.96166	0.95921
21.6906	1160.38	21.6906	1189.48																		17076.6	0.94178	0.95951	0.95631
21.7036	1274.06	21.7036	1218.56																		17077	0.93634	0.95763	0.95391
21.7166	1197.34	21.7166	1225.04																		17077.5	0.93201	0.95603	0.95167
21.7296	1233.6	21.7296	1213.61																		17077.9	0.92837	0.95482	0.94955
21.7426	1226.28	21.7426	1277.46																		17078.3	0.92465	0.95359	0.94838
21.7556	1232.43	21.7556	1169.18																		17078.7	0.92229	0.95163	0.94606
21.7686	1214.04	21.7686	1175.16																		17079.1	0.91943	0.94991	0.94426
21.7816	1215.56	21.7816	1183.69																		17079.5	0.91794	0.94832	0.94249
21.7946	1174.01	21.7946	1248.95																		17079.9	0.91638	0.94641	0.94098
21.8076	1195.79	21.8076	1147.96																		17080.3	0.91588	0.94467	0.93923
21.8206	1175.41	21.8206	1202.9																		17080.8	0.91525	0.94225	0.93737
21.8336	1203.15	21.8336	1173.91																		17081.2	0.91544	0.94038	0.93589
21.8466	1173.26	21.8466	1163.39																		17081.6	0.91577	0.93855	0.93376
21.8596	1206.23	21.8596	1193.43																		17082	0.9166	0.93619	0.93326
21.8726	1197.65	21.8726	1153.6																		17082.4	0.9177	0.93387	0.93358
21.8856	1184.9	21.8856	1183.59																		17082.8	0.91983	0.93224	0.93253
21.8986	1188.61	21.8986	1189.68																		17083.3	0.92267	0.93073	0.93257
21.9116	1188.09	21.9116	1149.91																		17083.7	0.92625	0.92942	0.93407
21.9246	1166.37	21.9246	1231.62																		17084.1	0.93012	0.92923	0.93443
21.9376	1199.65	21.9376	1197.33																		17084.5	0.93378	0.92978	0.93596
21.9506	1191.66	21.9506	1225.49																		17084.9	0.93862	0.93001	0.93783
21.9636	1233.57	21.9636	1217.8																		17085.3	0.94352	0.93037	0.94001
21.9766	1245.17	21.9766	1185.85																		17085.7	0.94854	0.93123	0.94148
21.9896	1116.55	21.9896	1194.63																		17086.2	0.95304	0.93292	0.94403
22.0026	1154.6	22.0026	1173.43																		17086.6	0.95784	0.93476	0.94789
22.0156	1218.4	22.0156	1222.23																		17087	0.96275	0.93615	0.95203
22.0286	1127.09	22.0286	1204.23																		17087.4	0.96699	0.93842	0.95439
22.0416	1184.57	22.0416	1149.28																		17087.8	0.97137	0.94077	0.95749
22.0546	1188.56	22.0546	1170.08																		17088.2	0.97438	0.94361	0.96198
22.0676	1217.48	22.0676	1218.4																		17088.6	0.97696	0.94724	0.9657
22.0806	1182.98	22.0806	1245.43																		17089.1	0.97924	0.95024	0.96947
22.0936	1166.37	22.0936	1154.24																		17089.5	0.98195	0.95377	0.97351
22.1066	1239.71	22.1066	1164.12																		17089.9	0.9837	0.95774	0.97795
22.1196	1229.89	22.1196	1221.14																		17090.3	0.98416	0.9616	0.98239
22.1326	1206.38	22.1326	1192.94																		17090.7	0.98635	0.9654	0.98574
22.1456	1190.28	22.1456	1223.42																		17091.1	0.98632	0.96923	0.98979
22.1586	1180.94	22.1586	1222.66																		17091.5	0.98804	0.97382	0.99531
22.1716	1186.13	22.1716	1180.36																		17092	0.98948	0.97866	1.00014
22.1846	1251.55	22.1846	1208.87																		17092.4	0.99105	0.98352	1.0033
22.1976	1217.03	22.1976	1190.28																		17092.8	0.99185	0.98809	1.00782
22.2106	1199.56	22.2106	1177.41																		17093.2	0.99329	0.99298	1.01213
22.2236	1227.56	22.2236	1169.58																		17093.7	0.99429	0.99857	1.01635
22.2366	1186.61	22.2366	1179.59																		17094.1	0.99607	1.00322	1.02043
22.2496	1175.68	22.2496	1207.25																		17094.5	0.99841	1.00786	1.02492
22.2626	1207.16	22.2626	1179.4																		17094.9	1.00034	1.01278	1.02882
22.2756	1213.67	22.2756	1183.97																		17095.3	1.00345	1.018	1.03182
22.2886	1198.15	22.2886	1217.7																		17095.7	1.00543	1.02316	1.03664
22.3016	1214.31	22.3016	1182.99																		17096.1	1.0088	1.02842	1.04173
22.3146	1239.86	22.3146	1159.43																		17096.5	1.01264	1.03306	1.04512
22.3276	1169.23	22.3276	1177.25																		17096.9	1.01611	1.03801	1.04918
22.3406	1098.49	22.3406	1187.58																		17097.4	1.02001	1.04271	1.05275
22.3536	1151.99	22.3536	1205.21																		17097.8	1.02398	1.04712	1.05646
22.3666	1180.14	22.3666	1231.53																		17098.2	1.02845	1.05191	1.06006
22.3796	1199.45	22.3796	1220.95																		17098.6	1.03189	1.05639	1.06297
22.3926	1194.27	22.3926	1194.75																		17099	1.03631	1.06048	1.06627
22.4056	1173.48	22.4056	1193.41																		17099.4	1.04068	1.06442	1.06939
22.4186	1199.4	22.4186	1211.06																		17099.8	1.04447	1.06814	1.072
22.4316	1221.63	22.4316	1194.74																		17100.3	1.04878	1.07244	1.07491
22.4446	1223.98	22.4446	1166.98																		17100.7	1.05242	1.07587	1.07835
22.4576	1224.97	22.4576	1199.61																		17101.1	1.05482	1.07887	1.08203
22.4706	1212.5	22.4706	1187.03																		17101.5	1.06029	1.0818	1.08412
22.4836	1213.09	22.4836	1168.75																		17101.9	1.06396	1.085	1.08634
22.4966	1205.05	22.4966	1196.17																		17102.3	1.06762	1.08755	1.08944
22.5096	1190.83	22.5096	1201.46																		17102.7	1.07161	1.08966	1.09181
22.5226	1188.31	22.5226	1191.09																		17103.1	1.07517	1.09165	1.09325
22.5356	1144.78	22.5356	1160.22																		17103.5	1.07921	1.09459	1.09564
22.5486	1164.95	22.5486	1177.2																		17103.9	1.08266	1.09742	1.09789
22.5616	1182.48	22.5616	1167.34																		17104.3	1.08673	1.09934	1.09968
22.5746	1165.84	22.5746	1154.66																		17104.8	1.09034	1.10038	1.10173
22.5876	1212.26	22.5876	1180.26																		17105.2	1.09426	1.10146	1.10359
22.6006	1219.26	22.6006	1173																		17105.6	1.09693	1.10263	1.10577
22.6136	1238.62	22.6136	1177.13																		17106	1.10049	1.10291	1.1068
22.6266	1212.54	22.6266	1173.77																		17106.4	1.10346	1.1035	1.10807
22.6396	1158.16	22.6396	1167.38																		17106.8	1.10705	1.10413	1.10865
22.6526	1148.88	22.6526	1201.82																		17107.3	1.10954	1.10428	1.10864
22.6656	1181.23	22.6656	1218.27																		17107.7	1.11206	1.10485	1.10986
22.6786	1142.23	22.6786	1173.27																		17108.1	1.11403	1.10536	1.10994
22.6916	1147.27	22.6916	1124.74																		17108.5	1.11614	1.10511	1.10904
22.7046	1210.57	22.7046	1146.93																		17108.9	1.11691	1.10424	1.10948
22.7176	1225.56	22.7176	1169.86																		17109.3	1.11901	1.10333	1.1096
22.7306	1205.56	22.7306	1152.85																		17109.7	1.11944	1.10303	1.1091
22.7436	1177.31	22.7436	1166.48																		17110.1	1.11988	1.10201	1.10968
22.7566	1170.59	22.7566	1261.78																		17110.6	1.12143	1.10019	1.10917
22.7696	1187.28	22.7696	1270.6																		17111	1.1213	1.09893	1.10728
22.7826	1190.26	22.7826	1187.1																		17111.4	1.12109	1.09773	1.10687
22.7956	1198.4	22.7956	1177.59																		17111.8	1.12132	1.09575	1.10584
22.8086	1227.92	22.8086	1216.81																		17112.2	1.1204	1.0939	1.10406
22.8216	1207.72	22.8216	1210.87																		17112.6	1.11938	1.093	1.10222
22.8346	1178.18	22.8346	1173.61																		17113.1	1.11784	1.09098	1.10038
22.8476	1167.35	22.8476	1201.36																		17113.5	1.1165	1.08792	1.09887
22.8606	1224.39	22.8606	1209.51																		17113.9	1.11496	1.08543	1.097
22.8736	1190.62	22.8736	1209.19																		17114.3	1.11208	1.08339	1.09476
22.8866	1149.17	22.8866	1236.66																		17114.7	1.11025	1.08066	1.09202
22.8996	1162.51	22.8996	1218.85																		17115.1	1.10665	1.07829	1.08875
22.9126	1186.45	22.9126	1165.92																		17115.5	1.1044	1.07604	1.08616
22.9256	1242.2	22.9256	1196.39																		17115.9	1.10094	1.07305	1.08366
22.9386	1207.04	22.9386	1143.89																		17116.3	1.09816	1.07005	1.08126
22.9516	1174.88	22.9516	1198.35																		17116.8	1.09475	1.06805	1.07822
22.9646	1192.12	22.9646	1197.88																		17117.2	1.09049	1.06525	1.0749
22.9776	1212.73	22.9776	1175.9																		17117.6	1.08789	1.0621	1.07052
22.9906	1159.88	22.9906	1208.23																		17118	1.08357	1.05945	1.06748
23.0036	1120.96	23.0036	1172.34																		17118.4	1.08008	1.05731	1.06551
23.0166	1175.25	23.0166	1210.51																		17118.8	1.07653	1.05506	1.06348
23.0296	1268	23.0296	1191.62																		17119.3	1.07363	1.05206	1.06067
23.0426	1153.52	23.0426	1218																		17119.7	1.07015	1.04937	1.05643
23.0556	1146.62	23.0556	1216.48																		17120.1	1.06638	1.04671	1.05357
23.0686	1212.83	23.0686	1177.89																		17120.5	1.06411	1.04351	1.05047
23.0816	1206.78	23.0816	1173.75																		17121	1.06037	1.04054	1.04716
23.0946	1195.2	23.0946	1160.16																		17121.4	1.05852	1.03767	1.04442
23.1076	1218.96	23.1076	1178.97																		17121.8	1.05588	1.03482	1.04162
23.1206	1143.88	23.1206	1221.5																		17122.2	1.05321	1.03201	1.03868
23.1336	1273.14	23.1336	1195.58																		17122.6	1.05123	1.02955	1.03526
23.1466	1148.15	23.1466	1190.16																		17123	1.04927	1.02705	1.03244
23.1596	1233.15	23.1596	1150.7																		17123.4	1.04732	1.02405	1.0303
23.1726	1176.28	23.1726	1236.28																		17123.9	1.04535	1.0214	1.0275
23.1856	1113.86	23.1856	1199.69																		17124.3	1.04403	1.01915	1.02479
23.1986	1145.3	23.1986	1173.78																		17124.7	1.04137	1.01679	1.02264
23.2116	1158.11	23.2116	1202.32																		17125.1	1.03973	1.0143	1.02059
23.2246	1225.36	23.2246	1205.91																		17125.5	1.03735	1.01189	1.01838
23.2376	1191.54	23.2376	1139.47																		17126	1.03574	1.0094	1.01601
23.2506	1164.77	23.2506	1179.13																		17126.4	1.03403	1.00716	1.01442
23.2636	1117.16	23.2636	1223.69																		17126.8	1.0317	1.00499	1.01262
23.2766	1199.67	23.2766	1215.96																		17127.2	1.02985	1.00337	1.00929
23.2896	1215.58	23.2896	1239.78																		17127.6	1.02732	1.00158	1.00774
23.3026	1163.33	23.3026	1239.75																		17128	1.02501	0.99955	1.00632
23.3156	1172.47	23.3156	1206.26																		17128.4	1.02248	0.99809	1.00444
23.3286	1127.05	23.3286	1213.27																		17128.8	1.01997	0.99677	1.00338
23.3416	1186.68	23.3416	1163.54																		17129.3	1.01811	0.99492	1.002
23.3546	1162.32	23.3546	1192.49																		17129.7	1.01564	0.99316	1.00029
23.3676	1195.39	23.3676	1210.8																		17130.1	1.01368	0.99191	0.99953
23.3806	1190.99	23.3806	1148.22																		17130.5	1.0116	0.99037	0.99751
23.3936	1251.74	23.3936	1176.24																		17130.9	1.00881	0.98938	0.99615
23.4066	1237.66	23.4066	1168.98																		17131.3	1.00642	0.98864	0.99555
23.4196	1161.1	23.4196	1170.6																		17131.8	1.00369	0.98743	0.99478
23.4326	1170.76	23.4326	1157.24																		17132.2	1.0022	0.98645	0.99481
23.4456	1199.51	23.4456	1203.08																		17132.6	0.99966	0.98554	0.99439
23.4586	1178.24	23.4586	1229.76																		17133	0.99726	0.98491	0.99353
23.4716	1155.75	23.4716	1180.4																		17133.5	0.99488	0.98421	0.99169
23.4846	1136.08	23.4846	1151.47																		17133.9	0.99285	0.98371	0.99176
23.4976	1161.53	23.4976	1195.64																		17134.3	0.99111	0.98373	0.99263
23.5106	1212.3	23.5106	1248.46																		17134.7	0.99023	0.98358	0.99211
23.5236	1169.77	23.5236	1177.22																		17135.1	0.98885	0.98263	0.99077
23.5366	1172.86	23.5366	1177.25																		17135.5	0.98617	0.98237	0.99102
23.5496	1181.39	23.5496	1214.85																		17135.9	0.9858	0.98241	0.99068
23.5626	1203.39	23.5626	1164.1																		17136.3	0.98457	0.98216	0.98926
23.5756	1200.97	23.5756	1111.48																		17136.8	0.98295	0.98187	0.98911
23.5886	1212.83	23.5886	1178.9																		17137.2	0.98206	0.98157	0.98973
23.6016	1203.88	23.6016	1208.85																		17137.6	0.98154	0.98191	0.98914
23.6146	1176.33	23.6146	1110.97																		17138	0.98034	0.98234	0.98938
23.6276	1215.72	23.6276	1134.99																		17138.4	0.98046	0.98256	0.98941
23.6406	1210.14	23.6406	1167.3																		17138.8	0.97991	0.98218	0.98983
23.6536	1190.98	23.6536	1178.59																		17139.3	0.98012	0.98231	0.99098
23.6666	1163.42	23.6666	1186.71																		17139.7	0.97966	0.98339	0.99139
23.6796	1155.85	23.6796	1144.17																		17140.1	0.97972	0.98382	0.99081
23.6926	1165.69	23.6926	1160.04																		17140.5	0.9796	0.98421	0.99158
23.7056	1158.12	23.7056	1180.37																		17140.9	0.97974	0.98504	0.99238
23.7186	1204.54	23.7186	1168.53																		17141.3	0.98022	0.98597	0.99254
23.7316	1215.07	23.7316	1155.43																		17141.7	0.98022	0.98639	0.99179
23.7446	1199.88	23.7446	1147.61																		17142.1	0.9816	0.98693	0.99337
23.7576	1202.44	23.7576	1170.58																		17142.5	0.98201	0.98734	0.99441
23.7706	1205.75	23.7706	1195.89																		17143	0.98263	0.98775	0.99467
23.7836	1189.68	23.7836	1213.61																		17143.4	0.98399	0.98883	0.99495
23.7966	1190.43	23.7966	1201.85																		17143.8	0.98472	0.99009	0.99557
23.8096	1201.79	23.8096	1155.19																		17144.2	0.98593	0.99067	0.99613
23.8226	1178.05	23.8226	1129.64																		17144.6	0.98746	0.99103	0.99618
23.8356	1204.05	23.8356	1167.84																		17145	0.98818	0.99161	0.9972
23.8486	1171.94	23.8486	1193.77																		17145.4	0.98886	0.99193	0.99752
23.8616	1136.71	23.8616	1176.38																		17145.9	0.99007	0.99309	0.99718
23.8746	1176.28	23.8746	1159.25																		17146.3	0.99135	0.99443	0.99799
23.8876	1148.84	23.8876	1126.75																		17146.7	0.99246	0.99539	0.99986
23.9006	1147.44	23.9006	1168.97																		17147.1	0.99313	0.99575	0.99985
23.9136	1182.97	23.9136	1184.4																		17147.6	0.99466	0.99666	1.00106
23.9266	1175.06	23.9266	1169.91																		17148	0.99527	0.99793	1.00212
23.9396	1170.12	23.9396	1156.91																		17148.4	0.99631	0.99887	1.00263
23.9526	1147.03	23.9526	1153.59																		17148.8	0.9968	0.99924	1.00345
23.9656	1177.95	23.9656	1175.38																		17149.2	0.99848	0.99999	1.00379
23.9786	1164.67	23.9786	1210.33																		17149.6	0.99908	1.00063	1.00403
23.9916	1162.76	23.9916	1215.15																		17150	1.0007	1.00181	1.00558
24.0046	1118.47	24.0046	1246.71																		17150.4	1.00114	1.00326	1.00628
24.0176	1144.59	24.0176	1198.24																		17150.9	1.00239	1.00398	1.00574
24.0306	1165.23	24.0306	1231.93																		17151.3	1.00291	1.00418	1.00644
24.0436	1185.78	24.0436	1231.41																		17151.7	1.0042	1.00467	1.00797
24.0566	1210.33	24.0566	1175.97																		17152.1	1.00522	1.00549	1.00739
24.0696	1185.77	24.0696	1147.85																		17152.5	1.00644	1.0065	1.00844
24.0826	1177.56	24.0826	1120.86																		17153	1.00693	1.00726	1.00914
24.0956	1179.45	24.0956	1154.68																		17153.4	1.00817	1.00751	1.01022
24.1086	1155.81	24.1086	1194.89																		17153.8	1.00932	1.00815	1.0108
24.1216	1164.1	24.1216	1182.61																		17154.2	1.01029	1.00896	1.01109
24.1346	1163.57	24.1346	1162.93																		17154.6	1.01135	1.00983	1.0118
24.1476	1171.16	24.1476	1167.79																		17155	1.01197	1.01053	1.01184
24.1606	1178.6	24.1606	1189.35																		17155.4	1.01255	1.01069	1.01262
24.1736	1228.84	24.1736	1139.03																		17155.9	1.0135	1.01126	1.01321
24.1866	1196.41	24.1866	1157.26																		17156.3	1.01409	1.01153	1.01365
24.1996	1245.27	24.1996	1198.36																		17156.7	1.01423	1.01195	1.01402
24.2126	1198.63	24.2126	1177.72																		17157.1	1.01492	1.01249	1.01478
24.2256	1210.97	24.2256	1135.83																		17157.5	1.01598	1.01278	1.01552
24.2386	1196.84	24.2386	1131.37																		17157.9	1.01617	1.01326	1.01528
24.2516	1183.13	24.2516	1179.99																		17158.4	1.01642	1.01373	1.0156
24.2646	1182.27	24.2646	1140.16																		17158.8	1.01739	1.01419	1.01647
24.2776	1171	24.2776	1115.53																		17159.2	1.01703	1.01446	1.01594
24.2906	1186.28	24.2906	1215.99																		17159.7	1.01759	1.01493	1.01594
24.3036	1171.97	24.3036	1157.8																		17160.1	1.01736	1.0156	1.01578
24.3166	1194.96	24.3166	1145.91																		17160.5	1.01653	1.016	1.0172
24.3296	1213.88	24.3296	1155.49																		17160.9	1.01649	1.01629	1.01902
24.3426	1138.88	24.3426	1138.23																		17161.3	1.01697	1.01634	1.01853
24.3556	1106.3	24.3556	1210.5																		17161.8	1.0167	1.01637	1.01769
24.3686	1173.75	24.3686	1219.92																		17162.2	1.01632	1.01654	1.01866
24.3816	1141.82	24.3816	1192.32																		17162.6	1.0159	1.01678	1.01908
24.3946	1209.31	24.3946	1240.75																		17163	1.01597	1.01749	1.01886
24.4076	1167.01	24.4076	1164.08																		17163.4	1.01577	1.01829	1.01888
24.4206	1168.99	24.4206	1176.95																		17163.9	1.01531	1.01794	1.01917
24.4336	1159.14	24.4336	1127.69																		17164.3	1.01554	1.01771	1.01992
24.4466	1213.67	24.4466	1228.54																		17164.7	1.01553	1.01824	1.02012
24.4596	1173.44	24.4596	1174.95																		17165.1	1.01623	1.01806	1.02041
24.4726	1181.56	24.4726	1158.65																		17165.5	1.01551	1.01814	1.01959
24.4856	1113.85	24.4856	1215.74																		17166	1.01568	1.01861	1.02069
24.4986	1171.82	24.4986	1106.6																		17166.4	1.01565	1.01841	1.0217
24.5116	1231.6	24.5116	1180.55																		17166.8	1.0153	1.0189	1.02163
24.5246	1193.83	24.5246	1146.66																		17167.2	1.01535	1.01902	1.0222
24.5376	1181.84	24.5376	1150.25																		17167.6	1.01522	1.01878	1.02195
24.5506	1161.27	24.5506	1200.33																		17168	1.01604	1.01852	1.02167
24.5636	1177.63	24.5636	1154.55																		17168.4	1.01572	1.01827	1.02169
24.5766	1202.8	24.5766	1212.03																		17168.9	1.01513	1.01846	1.0223
24.5896	1210.34	24.5896	1120.41																		17169.3	1.01593	1.01845	1.02202
24.6026	1125.27	24.6026	1195.87																		17169.7	1.01603	1.01837	1.02206
24.6156	1178.79	24.6156	1196.6																		17170.1	1.01604	1.01834	1.02245
24.6286	1158.34	24.6286	1169.72																		17170.5	1.01556	1.01869	1.02249
24.6416	1168.55	24.6416	1134.38																		17170.9	1.01597	1.01896	1.022
24.6546	1185.08	24.6546	1153.34																		17171.3	1.01578	1.01866	1.02197
24.6676	1181.54	24.6676	1124.27																		17171.8	1.01528	1.01804	1.02382
24.6806	1197.55	24.6806	1074.52																		17172.2	1.01533	1.01805	1.02381
24.6936	1118.49	24.6936	1177.44																		17172.6	1.01554	1.01801	1.02309
24.7066	1167.56	24.7066	1167.55																		17173.1	1.01558	1.01801	1.02342
24.7196	1206.43	24.7196	1179.81																		17173.5	1.0159	1.01811	1.02204
24.7326	1158.18	24.7326	1158.95																		17173.9	1.01572	1.01849	1.02233
24.7456	1174.66	24.7456	1147.01																		17174.3	1.01586	1.01823	1.02324
24.7586	1179.36	24.7586	1155.6																		17174.7	1.01584	1.01758	1.02247
24.7716	1210.5	24.7716	1132.78																		17175.1	1.01608	1.01723	1.02228
24.7846	1174.87	24.7846	1134.49																		17175.6	1.0165	1.01765	1.02336
24.7976	1192.13	24.7976	1169.46																		17176	1.01608	1.01759	1.02374
24.8106	1227.95	24.8106	1124.03																		17176.4	1.01647	1.01712	1.02415
24.8236	1224.61	24.8236	1162.35																		17176.8	1.0168	1.01688	1.02408
24.8366	1194.57	24.8366	1176.75																		17177.2	1.01629	1.0169	1.02295
24.8496	1187.68	24.8496	1192.74																		17177.6	1.01738	1.01726	1.02429
24.8626	1211.08	24.8626	1182.92																		17178	1.01849	1.01751	1.02425
24.8756	1186.31	24.8756	1206.39																		17178.5	1.01767	1.01681	1.02355
24.8886	1140.8	24.8886	1188.58																		17178.9	1.01773	1.01618	1.02346
24.9016	1182.61	24.9016	1190.65																		17179.3	1.01864	1.016	1.02434
24.9146	1199.28	24.9146	1199.05																		17179.7	1.01886	1.01575	1.02371
24.9276	1169.51	24.9276	1169.2																		17180.1	1.01973	1.0154	1.02358
24.9406	1148.61	24.9406	1135.22																		17180.5	1.02057	1.01524	1.0236
24.9536	1125.91	24.9536	1117.52																		17181	1.02057	1.01477	1.02391
24.9666	1149.35	24.9666	1135.6																		17181.4	1.02082	1.01463	1.02462
24.9796	1159.05	24.9796	1184.46																		17181.8	1.02157	1.01517	1.02459
24.9926	1167.14	24.9926	1163.11																		17182.2	1.0222	1.01543	1.02348
25.0056	1165.96	25.0056	1141.84																		17182.6	1.02248	1.01493	1.02343
25.0186	1137.97	25.0186	1144.28																		17183	1.02352	1.01434	1.02221
25.0316	1162.56	25.0316	1153.48																		17183.5	1.02402	1.01445	1.02166
25.0446	1209.04	25.0446	1136.25																		17183.9	1.02396	1.01429	1.02232
25.0576	1227.1	25.0576	1128.95																		17184.3	1.0242	1.01385	1.02198
25.0706	1203	25.0706	1199																		17184.7	1.02558	1.01359	1.0221
25.0836	1173.51	25.0836	1217.1																		17185.1	1.02527	1.01295	1.02292
25.0966	1226.78	25.0966	1199.93																		17185.6	1.02685	1.01249	1.02182
25.1096	1241.73	25.1096	1182.08																		17186	1.02724	1.01223	1.02143
25.1226	1183.33	25.1226	1168.48																		17186.4	1.02737	1.01191	1.02141
25.1356	1160.29	25.1356	1177.53																		17186.8	1.02811	1.01161	1.02015
25.1486	1157.89	25.1486	1162.93																		17187.3	1.02963	1.0108	1.01977
25.1616	1138.55	25.1616	1183.33																		17187.7	1.02963	1.01042	1.02041
25.1746	1109.83	25.1746	1175.55																		17188.1	1.02973	1.01057	1.01984
25.1876	1150.66	25.1876	1146.41																		17188.5	1.03125	1.01024	1.01907
25.2006	1161.97	25.2006	1157.02																		17188.9	1.03191	1.00959	1.01863
25.2136	1139.44	25.2136	1156.75																		17189.3	1.03218	1.00891	1.01889
25.2266	1149.19	25.2266	1157.38																		17189.8	1.0327	1.00839	1.01899
25.2396	1186.07	25.2396	1175.48																		17190.2	1.03372	1.00781	1.01806
25.2526	1223.67	25.2526	1137.56																		17190.6	1.03405	1.00734	1.01747
25.2656	1251.99	25.2656	1134.65																		17191	1.03478	1.00765	1.01694
25.2786	1237.78	25.2786	1151.06																		17191.4	1.035	1.00734	1.01639
25.2916	1171.95	25.2916	1168.09																		17191.9	1.03591	1.00662	1.01603
25.3046	1177.39	25.3046	1162.68																		17192.3	1.03671	1.00583	1.01586
25.3176	1148.46	25.3176	1197.5																		17192.7	1.03622	1.00517	1.01531
25.3306	1151.79	25.3306	1170.81																		17193.1	1.03624	1.00448	1.01413
25.3436	1209.04	25.3436	1191																		17193.5	1.03696	1.00376	1.01364
25.3566	1242.08	25.3566	1138.21																		17194	1.03702	1.00324	1.0136
25.3696	1213.14	25.3696	1186.51																		17194.4	1.03789	1.00293	1.01354
25.3826	1182.55	25.3826	1187.9																		17194.8	1.03802	1.00248	1.01291
25.3956	1194.95	25.3956	1138.9																		17195.2	1.03714	1.00209	1.01141
25.4086	1182.33	25.4086	1180.96																		17195.6	1.0376	1.00174	1.01079
25.4216	1184.84	25.4216	1142.11																		17196.1	1.03705	1.00134	1.01004
25.4346	1138.22	25.4346	1158.33																		17196.5	1.03755	1.00066	1.00994
25.4476	1144.73	25.4476	1149.63																		17196.9	1.03648	1.00012	1.0099
25.4606	1169.24	25.4606	1122.96																		17197.3	1.03639	1.00008	1.00882
25.4736	1181.23	25.4736	1115.04																		17197.7	1.03553	0.99946	1.00762
25.4866	1170.52	25.4866	1127.62																		17198.2	1.03504	0.99873	1.00713
25.4996	1133.89	25.4996	1110.93																		17198.6	1.03526	0.9983	1.00626
25.5126	1135.76	25.5126	1131.34																		17199	1.03369	0.99772	1.00621
25.5256	1211.15	25.5256	1153.92																		17199.5	1.0334	0.99716	1.00573
25.5386	1154.57	25.5386	1106.43																		17199.9	1.03176	0.99684	1.00445
25.5516	1180.65	25.5516	1163.25																		17200.3	1.03104	0.99662	1.004
25.5646	1214.08	25.5646	1206.83																		17200.7	1.02959	0.99642	1.00414
25.5776	1226.28	25.5776	1220.22																		17201.2	1.029	0.99612	1.00268
25.5906	1153.92	25.5906	1155.24																		17201.6	1.02713	0.9956	1.00254
25.6036	1183.52	25.6036	1065.87																		17202	1.02581	0.99489	1.00226
25.6166	1143	25.6166	1187.75																		17202.4	1.02494	0.99479	1.00191
25.6296	1175.12	25.6296	1155.45																		17202.8	1.02323	0.99513	1.00071
25.6426	1166.03	25.6426	1193.03																		17203.2	1.02213	0.99513	0.9998
25.6556	1195.46	25.6556	1108.37																		17203.7	1.02054	0.99523	0.99948
25.6686	1184.91	25.6686	1165.16																		17204.1	1.01884	0.99492	0.99821
25.6816	1161.13	25.6816	1105.19																		17204.5	1.01742	0.99417	0.99715
25.6946	1163.93	25.6946	1167.5																		17204.9	1.01545	0.99361	0.99711
25.7076	1120.75	25.7076	1146.03																		17205.4	1.01392	0.99327	0.99737
25.7206	1174.02	25.7206	1077.36																		17205.8	1.01164	0.99346	0.99712
25.7336	1178.97	25.7336	1167.45																		17206.2	1.01042	0.99393	0.99683
25.7466	1197.7	25.7466	1151.27																		17206.6	1.00797	0.9937	0.99633
25.7596	1187.28	25.7596	1141.26																		17207	1.0066	0.99356	0.99559
25.7726	1148.43	25.7726	1180.53																		17207.4	1.00471	0.99356	0.99551
25.7856	1166.09	25.7856	1168.64																		17207.8	1.00295	0.99347	0.99606
25.7986	1185.89	25.7986	1135.89																		17208.3	1.00066	0.99304	0.99498
25.8116	1201.95	25.8116	1144.28																		17208.7	0.99889	0.99296	0.99414
25.8246	1166.94	25.8246	1146.85																		17209.1	0.99682	0.99297	0.99484
25.8376	1203.33	25.8376	1157.06																		17209.5	0.99517	0.99324	0.99401
25.8506	1148.19	25.8506	1092.86																		17209.9	0.99343	0.99357	0.99354
25.8636	1167.05	25.8636	1135.21																		17210.4	0.99178	0.99381	0.99389
25.8766	1183.27	25.8766	1157.81																		17210.8	0.98949	0.99405	0.99401
25.8896	1133.38	25.8896	1203.75																		17211.2	0.9881	0.99396	0.99295
25.9026	1149.36	25.9026	1174.53																		17211.6	0.98645	0.99375	0.99202
25.9156	1163.26	25.9156	1163.01																		17212	0.98521	0.99335	0.99249
25.9286	1189.51	25.9286	1149.32																		17212.5	0.98396	0.99276	0.99329
25.9416	1219.06	25.9416	1126.12																		17212.9	0.98279	0.99272	0.99265
25.9546	1195.11	25.9546	1150.89																		17213.3	0.98018	0.99329	0.99161
25.9676	1148.23	25.9676	1160.26																		17213.7	0.97974	0.99351	0.99169
25.9806	1136.58	25.9806	1155.36																		17214.1	0.9789	0.99349	0.99288
25.9936	1155.89	25.9936	1181.05																		17214.6	0.97767	0.99343	0.99309
26.0066	1184.57	26.0066	1210																		17215	0.97701	0.99345	0.99264
26.0196	1173.93	26.0196	1187.3																		17215.4	0.97687	0.99364	0.99135
26.0326	1134.54	26.0326	1149.13																		17215.8	0.97573	0.99401	0.99086
26.0456	1151.21	26.0456	1156.63																		17216.2	0.97441	0.99422	0.99094
26.0586	1180.14	26.0586	1138.13																		17216.7	0.97437	0.99425	0.99149
26.0716	1145.05	26.0716	1216.85																		17217.1	0.97356	0.99429	0.99184
26.0846	1094.42	26.0846	1173.21																		17217.5	0.97371	0.99423	0.99186
26.0976	1193.44	26.0976	1143.57																		17217.9	0.97331	0.99434	0.99164
26.1106	1196.33	26.1106	1147.94																		17218.3	0.97295	0.99468	0.99196
26.1236	1183.87	26.1236	1150.7																		17218.8	0.9725	0.99472	0.99189
26.1366	1157.17	26.1366	1191.5																		17219.2	0.97255	0.9946	0.99116
26.1496	1196.09	26.1496	1159.94																		17219.6	0.97229	0.99507	0.99161
26.1626	1198.34	26.1626	1164.66																		17220	0.97141	0.99553	0.99247
26.1756	1174.52	26.1756	1162.58																		17220.4	0.97229	0.99512	0.99252
26.1886	1190.64	26.1886	1144.95																		17220.8	0.97229	0.99486	0.9934
26.2016	1180.71	26.2016	1139.36																		17221.3	0.97146	0.99493	0.99282
26.2146	1171.76	26.2146	1165.96																		17221.7	0.9718	0.99491	0.9917
26.2276	1185.72	26.2276	1174.6																		17222.1	0.97184	0.99534	0.99177
26.2406	1169.93	26.2406	1180.93																		17222.5	0.97228	0.99548	0.9917
26.2536	1196.2	26.2536	1171.88																		17222.9	0.97273	0.99558	0.99283
26.2666	1200.51	26.2666	1119.31																		17223.4	0.97309	0.99601	0.99356
26.2796	1202.47	26.2796	1112.51																		17223.8	0.97284	0.99555	0.99375
26.2926	1213.16	26.2926	1140.91																		17224.2	0.97361	0.99524	0.99358
26.3056	1192.05	26.3056	1147.77																		17224.6	0.97433	0.99536	0.99371
26.3186	1164.41	26.3186	1136.69																		17225	0.97495	0.99534	0.99456
26.3316	1171.74	26.3316	1151.04																		17225.5	0.97574	0.99523	0.99495
26.3446	1166.95	26.3446	1177.39																		17225.9	0.97611	0.9952	0.99488
26.3576	1138.65	26.3576	1185.04																		17226.3	0.97745	0.99573	0.99541
26.3706	1145.76	26.3706	1153.5																		17226.8	0.97899	0.99588	0.99583
26.3836	1173.45	26.3836	1145.4																		17227.2	0.97976	0.99611	0.99579
26.3966	1146.94	26.3966	1181.69																		17227.6	0.98104	0.99653	0.99592
26.4096	1146.68	26.4096	1178.27																		17228	0.9818	0.99583	0.99599
26.4226	1184.38	26.4226	1162.81																		17228.5	0.98341	0.9953	0.99635
26.4356	1181.67	26.4356	1146.76																		17228.9	0.98435	0.99547	0.99601
26.4486	1186.45	26.4486	1135.21																		17229.3	0.98553	0.9953	0.9963
26.4616	1157.19	26.4616	1149																		17229.7	0.98715	0.99488	0.99664
26.4746	1151.13	26.4746	1153.71																		17230.1	0.98832	0.99488	0.99757
26.4876	1186.47	26.4876	1166.28																		17230.5	0.98989	0.99517	0.99869
26.5006	1178.04	26.5006	1156.2																		17231	0.99142	0.99523	0.99929
26.5136	1153.89	26.5136	1161.29																		17231.4	0.99226	0.99521	0.9995
26.5266	1138.66	26.5266	1195.23																		17231.8	0.99385	0.99489	0.99933
26.5396	1166.88	26.5396	1197.38																		17232.3	0.99523	0.99501	0.99874
26.5526	1148.11	26.5526	1204.69																		17232.7	0.99579	0.99551	0.99955
26.5656	1152.51	26.5656	1163.59																		17233.1	0.99737	0.99605	1.00056
26.5786	1148.97	26.5786	1183.13																		17233.5	0.99904	0.9958	1.00097
26.5916	1118.06	26.5916	1152.86																		17234	0.99947	0.99538	1.00165
26.6046	1113.67	26.6046	1145.89																		17234.4	1.0012	0.99566	1.00196
26.6176	1191.95	26.6176	1172.3																		17234.8	1.00255	0.9954	1.00286
26.6306	1220.73	26.6306	1162.16																		17235.2	1.0036	0.99534	1.00332
26.6436	1168.9	26.6436	1115.87																		17235.6	1.00381	0.99575	1.00398
26.6566	1157.34	26.6566	1155.03																		17236.1	1.00631	0.99629	1.00383
26.6696	1146.31	26.6696	1159.16																		17236.5	1.00679	0.99667	1.00417
26.6826	1158.65	26.6826	1170.21																		17236.9	1.00805	0.99703	1.00512
26.6956	1145.91	26.6956	1178.98																		17237.3	1.01026	0.99732	1.00576
26.7086	1127.25	26.7086	1116.49																		17237.7	1.01017	0.9975	1.00657
26.7216	1146.12	26.7216	1157.12																		17238.2	1.01152	0.99759	1.00607
26.7346	1140.45	26.7346	1160.65																		17238.6	1.01308	0.99772	1.0057
26.7476	1149.36	26.7476	1184.73																		17239	1.01351	0.99776	1.00762
26.7606	1144.2	26.7606	1122.1																		17239.5	1.01481	0.99812	1.00877
26.7736	1162.6	26.7736	1131																		17239.9	1.01552	0.99806	1.00744
26.7866	1155.3	26.7866	1149.27																		17240.3	1.01672	0.99767	1.00656
26.7996	1092.27	26.7996	1202.97																		17240.8	1.01844	0.99792	1.00822
26.8126	1151.58	26.8126	1171																		17241.2	1.0193	0.99867	1.00899
26.8256	1171.09	26.8256	1166.02																		17241.6	1.01946	0.9988	1.00946
26.8386	1174.77	26.8386	1141.51																		17242	1.02067	0.99888	1.01004
26.8516	1135.83	26.8516	1152.95																		17242.4	1.02185	0.99886	1.01028
26.8646	1157.07	26.8646	1171.52																		17242.8	1.02231	0.99915	1.01014
26.8776	1219.65	26.8776	1179.11																		17243.3	1.02344	0.99941	1.01009
26.8906	1189.66	26.8906	1200.68																		17243.7	1.02355	0.99936	1.01046
26.9036	1197.34	26.9036	1134.61																		17244.1	1.02407	0.99923	1.01039
26.9166	1150.37	26.9166	1140																		17244.5	1.02461	0.99931	1.00931
26.9296	1187.98	26.9296	1141.79																		17244.9	1.02487	0.99976	1.00925
26.9426	1231.93	26.9426	1162.28																		17245.4	1.02538	0.99967	1.01011
26.9556	1215.61	26.9556	1167.53																		17245.8	1.02547	0.9996	1.00966
26.9686	1178.18	26.9686	1191.1																		17246.2	1.02542	0.99942	1.00899
26.9816	1163.37	26.9816	1190.76																		17246.6	1.0263	1.00018	1.00889
26.9946	1171.4	26.9946	1140.39																		17247	1.02569	1.00051	1.0092
27.0076	1153.67	27.0076	1183.09																		17247.5	1.02619	1.00008	1.00964
27.0206	1184.33	27.0206	1186.79																		17247.9	1.02616	0.9996	1.00915
27.0336	1211.94	27.0336	1169.03																		17248.3	1.02587	0.99914	1.00945
27.0466	1180.26	27.0466	1186.85																		17248.7	1.02586	0.99931	1.00979
27.0596	1102.43	27.0596	1199.77																		17249.1	1.02484	0.99995	1.01016
27.0726	1150.57	27.0726	1212.64																		17249.6	1.02504	1.00011	1.00974
27.0856	1136.61	27.0856	1154.31																		17250	1.02527	0.9998	1.00823
27.0986	1133.14	27.0986	1191.99																		17250.4	1.02444	0.99971	1.0082
27.1116	1195.19	27.1116	1148.77																		17250.8	1.0234	1.00007	1.00831
27.1246	1178.49	27.1246	1132.02																		17251.2	1.02365	1.00021	1.00879
27.1376	1148.41	27.1376	1134.69																		17251.7	1.02243	1.00036	1.00894
27.1506	1164.25	27.1506	1145.04																		17252.1	1.02176	1.00035	1.0092
27.1636	1175.03	27.1636	1164.95																		17252.5	1.02043	0.99995	1.00917
27.1766	1163.5	27.1766	1213.42																		17252.9	1.02064	1.00041	1.00866
27.1896	1114.33	27.1896	1213.7																		17253.4	1.02014	1.00098	1.00853
27.2026	1183.93	27.2026	1158.01																		17253.8	1.01907	1.00093	1.00833
27.2156	1197.59	27.2156	1188.83																		17254.2	1.01774	1.00109	1.00744
27.2286	1193.74	27.2286	1192.44																		17254.6	1.01682	1.00115	1.00774
27.2416	1144.95	27.2416	1120.34																		17255	1.01658	1.00074	1.00796
27.2546	1195.15	27.2546	1150.32																		17255.5	1.01543	1.00114	1.00752
27.2676	1179.84	27.2676	1183.7																		17255.9	1.0141	1.00165	1.00805
27.2806	1131.71	27.2806	1177.61																		17256.3	1.01365	1.00208	1.0082
27.2936	1182.25	27.2936	1226.41																		17256.7	1.0125	1.0021	1.00779
27.3066	1185.89	27.3066	1217.58																		17257.1	1.01132	1.00218	1.00794
27.3196	1161.06	27.3196	1193.98																		17257.6	1.01047	1.00187	1.00804
27.3326	1158.09	27.3326	1184.36																		17258	1.00996	1.00159	1.00817
27.3456	1120.82	27.3456	1166.2																		17258.4	1.00825	1.00181	1.00846
27.3586	1129.35	27.3586	1140.65																		17258.8	1.00766	1.0019	1.00838
27.3716	1170.21	27.3716	1155.57																		17259.3	1.0069	1.00208	1.00763
27.3846	1176.13	27.3846	1187.22																		17259.7	1.00586	1.00214	1.00754
27.3976	1126.94	27.3976	1123.6																		17260.1	1.00545	1.00221	1.0076
27.4106	1145.42	27.4106	1192.39																		17260.5	1.00395	1.00255	1.00828
27.4236	1129.72	27.4236	1215.51																		17260.9	1.00279	1.0026	1.00891
27.4366	1151.02	27.4366	1188.87																		17261.3	1.00273	1.00219	1.00785
27.4496	1159.16	27.4496	1145.1																		17261.8	1.00134	1.0018	1.00741
27.4626	1147.23	27.4626	1176.88																		17262.2	1.00151	1.00196	1.00743
27.4756	1182.87	27.4756	1157.48																		17262.6	1.00012	1.00285	1.00727
27.4886	1190.56	27.4886	1170.03																		17263	0.99944	1.00316	1.00697
27.5016	1172.4	27.5016	1209.92																		17263.5	0.99848	1.00295	1.00665
27.5146	1167.27	27.5146	1161.71																		17263.9	0.99806	1.00261	1.00657
27.5276	1179.87	27.5276	1127																		17264.3	0.99766	1.00266	1.00715
27.5406	1139.66	27.5406	1181.72																		17264.7	0.99647	1.00318	1.00736
27.5536	1136.01	27.5536	1197.25																		17265.2	0.99648	1.00349	1.00774
27.5666	1168.47	27.5666	1198.68																		17265.6	0.99626	1.00335	1.00832
27.5796	1156.77	27.5796	1189.86																		17266	0.99629	1.00326	1.00768
27.5926	1163.43	27.5926	1178.73																		17266.5	0.99533	1.0031	1.00771
27.6056	1157.96	27.6056	1187.91																		17266.9	0.99425	1.00287	1.00757
27.6186	1161.55	27.6186	1201.22																		17267.3	0.99462	1.00291	1.00784
27.6316	1211.27	27.6316	1204.82																		17267.8	0.99385	1.00333	1.00696
27.6446	1216.51	27.6446	1228.7																		17268.2	0.99299	1.00356	1.00585
27.6576	1196.47	27.6576	1195.82																		17268.6	0.99361	1.00304	1.00642
27.6706	1194.45	27.6706	1216.12																		17269	0.99354	1.00287	1.00603
27.6836	1154.57	27.6836	1194.52																		17269.4	0.9939	1.00345	1.00535
27.6966	1177.48	27.6966	1138.74																		17269.9	0.9932	1.0038	1.00571
27.7096	1214.22	27.7096	1169.49																		17270.3	0.99333	1.00359	1.00615
27.7226	1166.11	27.7226	1188.56																		17270.7	0.99294	1.00385	1.00633
27.7356	1154.12	27.7356	1209.47																		17271.1	0.99345	1.0039	1.00645
27.7486	1193.08	27.7486	1198.6																		17271.6	0.99376	1.00381	1.00632
27.7616	1216.75	27.7616	1164.92																		17272	0.99342	1.0037	1.00534
27.7746	1212.93	27.7746	1173.59																		17272.4	0.99381	1.0036	1.0054
27.7876	1189.87	27.7876	1222.12																		17272.9	0.99396	1.00348	1.00535
27.8006	1135.76	27.8006	1221.92																		17273.3	0.99436	1.00347	1.00491
27.8136	1139.83	27.8136	1211.59																		17273.7	0.99464	1.00421	1.00453
27.8266	1151.24	27.8266	1210.6																		17274.1	0.99507	1.0045	1.00441
27.8396	1132.97	27.8396	1203.43																		17274.5	0.99444	1.00437	1.00438
27.8526	1184.94	27.8526	1191.12																		17275	0.99491	1.00433	1.00481
27.8656	1183.43	27.8656	1173.7																		17275.4	0.99572	1.00409	1.00568
27.8786	1139.93	27.8786	1179.69																		17275.8	0.99539	1.0036	1.00477
27.8916	1161.59	27.8916	1222.86																		17276.2	0.99658	1.00369	1.00375
27.9046	1177.69	27.9046	1187.87																		17276.7	0.99652	1.00407	1.00417
27.9176	1150.45	27.9176	1156.15																		17277.1	0.99642	1.00415	1.00378
27.9306	1193.14	27.9306	1155.86																		17277.5	0.99688	1.00377	1.00299
27.9436	1179.89	27.9436	1199.22																		17277.9	0.99793	1.00352	1.00282
27.9566	1202.32	27.9566	1215.24																		17278.3	0.99752	1.00371	1.00327
27.9696	1148.6	27.9696	1223.25																		17278.8	0.99853	1.00363	1.0039
27.9826	1149.18	27.9826	1248.8																		17279.2	0.99867	1.00321	1.00378
27.9956	1133.31	27.9956	1189.13																		17279.7	0.99894	1.00342	1.00286
28.0086	1189.67	28.0086	1190.18																		17280.1	0.99994	1.00394	1.00318
28.0216	1244.1	28.0216	1208.5																		17280.5	0.99978	1.0038	1.00323
28.0346	1177.24	28.0346	1220.46																		17280.9	1.00059	1.00346	1.00302
28.0476	1079.25	28.0476	1243.98																		17281.3	1.00071	1.00366	1.00286
28.0606	1119.01	28.0606	1209.56																		17281.8	1.00146	1.00383	1.00315
28.0736	1139.29	28.0736	1221.52																		17282.2	1.00234	1.00315	1.00402
28.0866	1151.57	28.0866	1269.43																		17282.6	1.00272	1.00282	1.00355
28.0996	1168.63	28.0996	1237.88																		17283	1.00311	1.00296	1.00433
28.1126	1180.18	28.1126	1172.2																		17283.5	1.0041	1.00273	1.0048
28.1256	1184.2	28.1256	1212.52																		17283.9	1.00445	1.00242	1.00431
28.1386	1188.6	28.1386	1226.9																		17284.3	1.00435	1.00239	1.00414
28.1516	1132.6	28.1516	1238.48																		17284.7	1.00425	1.00199	1.00415
28.1646	1154.43	28.1646	1232.59																		17285.1	1.00607	1.00142	1.00336
28.1776	1131.92	28.1776	1154.83																		17285.6	1.00498	1.0011	1.00337
28.1906	1180.19	28.1906	1234.64																		17286	1.00609	1.00116	1.00369
28.2036	1235.13	28.2036	1231.46																		17286.4	1.00632	1.00154	1.0036
28.2166	1185.62	28.2166	1226.9																		17286.8	1.00651	1.00173	1.00352
28.2296	1171.31	28.2296	1228.22																		17287.3	1.00722	1.00118	1.00339
28.2426	1154.08	28.2426	1250.37																		17287.7	1.00752	1.00095	1.00432
28.2556	1157.21	28.2556	1239.75																		17288.1	1.00722	1.00069	1.00483
28.2686	1189.31	28.2686	1199.25																		17288.5	1.00764	1.00074	1.00409
28.2816	1221.42	28.2816	1248.93																		17288.9	1.00872	1.00114	1.00294
28.2946	1136.62	28.2946	1211.08																		17289.3	1.00871	1.00087	1.00365
28.3076	1222.56	28.3076	1262.03																		17289.8	1.00849	1.00022	1.00374
28.3206	1142.51	28.3206	1260.82																		17290.2	1.00947	0.99992	1.00402
28.3336	1168.24	28.3336	1151.78																		17290.6	1.00882	1.00013	1.00356
28.3466	1192.99	28.3466	1232.97																		17291	1.00915	1	1.00279
28.3596	1198.94	28.3596	1143.93																		17291.4	1.00941	1.00003	1.00291
28.3726	1129.44	28.3726	1237.06																		17291.9	1.00955	1.00019	1.0036
28.3856	1184.25	28.3856	1246.76																		17292.3	1.01015	0.99987	1.00359
28.3986	1208.08	28.3986	1300.76																		17292.7	1.01	1.00008	1.00369
28.4116	1156.75	28.4116	1239.35																		17293.2	1.01054	1.00036	1.00362
28.4246	1156.82	28.4246	1190.88																		17293.6	1.0103	1.00017	1.00348
28.4376	1162.58	28.4376	1277.3																		17294	1.01096	0.99991	1.00402
28.4506	1136.31	28.4506	1295.96																		17294.5	1.01091	0.99983	1.00498
28.4636	1139.46	28.4636	1281.52																		17294.9	1.01079	0.99976	1.00488
28.4766	1195.83	28.4766	1273.7																		17295.3	1.01149	0.99975	1.00407
28.4896	1131.65	28.4896	1266.77																		17295.7	1.01176	0.99958	1.00374
28.5026	1115.96	28.5026	1295.06																		17296.1	1.01157	0.99963	1.00405
28.5156	1147.21	28.5156	1248.5																		17296.6	1.01267	0.99971	1.00404
28.5286	1204.5	28.5286	1270.26																		17297	1.01198	0.99972	1.00353
28.5416	1120.26	28.5416	1267.34																		17297.4	1.01234	0.99957	1.00366
28.5546	1118.29	28.5546	1229.84																		17297.8	1.01259	0.99945	1.0036
28.5676	1179.17	28.5676	1238.79																		17298.3	1.01274	0.99982	1.00321
28.5806	1179.51	28.5806	1293.72																		17298.7	1.01284	0.9996	1.00387
28.5936	1192.41	28.5936	1283.1																		17299.1	1.01282	0.99928	1.00438
28.6066	1216.83	28.6066	1253.96																		17299.6	1.01355	0.99966	1.00329
28.6196	1175.32	28.6196	1266.2																		17300	1.01303	0.99985	1.003
28.6326	1175.5	28.6326	1230.37																		17300.4	1.01279	1.00002	1.00296
28.6456	1155.09	28.6456	1262.2																		17300.8	1.01264	1.00013	1.00268
28.6586	1174.65	28.6586	1304.7																		17301.2	1.01294	0.99969	1.00316
28.6716	1192.02	28.6716	1302.73																		17301.7	1.01267	0.99913	1.0033
28.6846	1138.63	28.6846	1293.07																		17302.1	1.01189	0.99843	1.00312
28.6976	1097.05	28.6976	1275.63																		17302.5	1.01224	0.99857	1.00306
28.7106	1165.51	28.7106	1296.71																		17302.9	1.01195	0.99899	1.00373
28.7236	1170.08	28.7236	1242.93																		17303.4	1.01163	0.99947	1.00311
28.7366	1153.68	28.7366	1286.49																		17303.8	1.01057	0.99962	1.00271
28.7496	1193.91	28.7496	1307																		17304.2	1.01144	0.99947	1.00237
28.7626	1193.22	28.7626	1320.73																		17304.6	1.01075	0.99923	1.00181
28.7756	1175.93	28.7756	1293.37																		17305.1	1.01003	0.99927	1.00122
28.7886	1199.82	28.7886	1308.45																		17305.5	1.01	0.9989	1.00152
28.8016	1151.37	28.8016	1326.96																		17305.9	1.00986	0.99846	1.00154
28.8146	1125.71	28.8146	1329.28																		17306.4	1.00919	0.99809	1.0013
28.8276	1147.71	28.8276	1259.79																		17306.8	1.00885	0.99815	1.00097
28.8406	1164.23	28.8406	1293.09																		17307.3	1.00782	0.99853	1.00139
28.8536	1163.71	28.8536	1296.95																		17307.7	1.00787	0.99843	1.00051
28.8666	1167.03	28.8666	1275.82																		17308.1	1.00782	0.9982	1.0004
28.8796	1163.29	28.8796	1305.08																		17308.5	1.00719	0.9978	1.00085
28.8926	1152.75	28.8926	1316.59																		17309	1.00725	0.99789	1.00096
28.9056	1147.28	28.9056	1359.56																		17309.4	1.00618	0.99779	0.99971
28.9186	1171.34	28.9186	1311.67																		17309.8	1.0061	0.99767	0.99946
28.9316	1179.38	28.9316	1292.36																		17310.2	1.00615	0.99763	0.99994
28.9446	1177.06	28.9446	1301.3																		17310.7	1.00584	0.99768	0.99998
28.9576	1212.86	28.9576	1300.93																		17311.1	1.00522	0.9981	1.00007
28.9706	1208.12	28.9706	1346.64																		17311.5	1.00465	0.9985	1.00014
28.9836	1206.7	28.9836	1336.63																		17311.9	1.00451	0.99837	0.99955
28.9966	1191.22	28.9966	1293.92																		17312.4	1.00417	0.99754	0.99906
29.0096	1182.1	29.0096	1271.65																		17312.8	1.00322	0.99713	0.99765
29.0226	1172.89	29.0226	1255.16																		17313.2	1.00313	0.9974	0.99754
29.0356	1154.58	29.0356	1243.37																		17313.7	1.00285	0.99721	0.99812
29.0486	1194.6	29.0486	1262.44																		17314.1	1.00222	0.99675	0.9977
29.0616	1179.4	29.0616	1291.64																		17314.5	1.00211	0.99662	0.99784
29.0746	1120.58	29.0746	1282.9																		17314.9	1.00172	0.99672	0.99807
29.0876	1122.55	29.0876	1279.21																		17315.3	1.00144	0.99699	0.99774
29.1006	1176.45	29.1006	1268.19																		17315.8	1.00055	0.99709	0.99781
29.1136	1189.93	29.1136	1256.84																		17316.2	1.00025	0.99705	0.99788
29.1266	1164.76	29.1266	1294.41																		17316.6	1.00033	0.99666	0.99816
29.1396	1137.13	29.1396	1324.58																		17317	0.99925	0.99621	0.99814
29.1526	1162.3	29.1526	1340.07																		17317.5	0.9997	0.99596	0.99753
29.1656	1157.79	29.1656	1337.41																		17317.9	0.99943	0.99601	0.99748
29.1786	1147.02	29.1786	1300.55																		17318.3	0.99852	0.99659	0.99702
29.1916	1201.78	29.1916	1315.29																		17318.7	0.99903	0.99678	0.99613
29.2046	1167.41	29.2046	1317.11																		17319.2	0.99823	0.99667	0.99708
29.2176	1167.98	29.2176	1302.75																		17319.6	0.99791	0.99639	0.99751
29.2306	1159.35	29.2306	1326.3																		17320	0.99749	0.99565	0.99692
29.2436	1171.86	29.2436	1273.02																		17320.5	0.99728	0.99608	0.99686
29.2566	1186.75	29.2566	1246.61																		17320.9	0.99721	0.99669	0.99683
29.2696	1166.46	29.2696	1320.26																		17321.3	0.99695	0.99668	0.99647
29.2826	1196.44	29.2826	1294.72																		17321.7	0.99652	0.99632	0.99589
29.2956	1177.84	29.2956	1306.34																		17322.2	0.9956	0.99614	0.99665
29.3086	1157.14	29.3086	1336.87																		17322.6	0.99574	0.99615	0.99658
29.3216	1145.87	29.3216	1289.64																		17323	0.99521	0.99656	0.9959
29.3346	1140.28	29.3346	1268.35																		17323.4	0.99567	0.9968	0.99624
29.3476	1177.29	29.3476	1252.88																		17323.8	0.99433	0.99631	0.99734
29.3606	1181.32	29.3606	1275.7																		17324.3	0.99403	0.99568	0.99639
29.3736	1208.18	29.3736	1323.51																		17324.7	0.99395	0.99575	0.99592
29.3866	1199.21	29.3866	1281.8																		17325.1	0.99312	0.99603	0.99671
29.3996	1108.46	29.3996	1260.66																		17325.5	0.99273	0.9961	0.99757
29.4126	1171.35	29.4126	1285.77																		17326	0.99182	0.99632	0.99727
29.4256	1154.87	29.4256	1266.14																		17326.4	0.99163	0.99645	0.99665
29.4386	1176.99	29.4386	1217.18																		17326.8	0.99109	0.99634	0.99605
29.4516	1193.72	29.4516	1209.41																		17327.3	0.99052	0.99652	0.99644
29.4646	1167.08	29.4646	1246.78																		17327.7	0.98982	0.99638	0.99657
29.4776	1121.68	29.4776	1267.64																		17328.1	0.98979	0.996	0.99723
29.4906	1168.3	29.4906	1287.14																		17328.5	0.9893	0.99607	0.99743
29.5036	1197.42	29.5036	1223.2																		17328.9	0.9882	0.99648	0.99721
29.5166	1191.72	29.5166	1255																		17329.3	0.98807	0.99667	0.99645
29.5296	1180.23	29.5296	1250.94																		17329.8	0.98704	0.99708	0.99579
29.5426	1173.35	29.5426	1221.42																		17330.2	0.98703	0.99743	0.9953
29.5556	1176.69	29.5556	1303.77																		17330.6	0.98637	0.99701	0.99563
29.5686	1174.27	29.5686	1235.36																		17331	0.9859	0.99663	0.99663
29.5816	1190.92	29.5816	1319.5																		17331.5	0.98623	0.99662	0.99634
29.5946	1171.4	29.5946	1247.12																		17331.9	0.98491	0.99671	0.99679
29.6076	1137.96	29.6076	1288.81																		17332.3	0.98519	0.99706	0.99709
29.6206	1112.8	29.6206	1257.62																		17332.8	0.98417	0.9971	0.99668
29.6336	1176.29	29.6336	1243.55																		17333.2	0.98469	0.99679	0.99665
29.6466	1136.5	29.6466	1218.8																		17333.6	0.98472	0.99666	0.99659
29.6596	1202.83	29.6596	1325.73																		17334.1	0.98457	0.99664	0.99669
29.6726	1161.52	29.6726	1225.27																		17334.5	0.98441	0.9968	0.99696
29.6856	1172.73	29.6856	1225.96																		17334.9	0.98478	0.99657	0.99623
29.6986	1173.97	29.6986	1310.19																		17335.3	0.9848	0.99643	0.99608
29.7116	1164.42	29.7116	1218.18																		17335.8	0.98381	0.99668	0.9963
29.7246	1205.71	29.7246	1245.28																		17336.2	0.98456	0.99767	0.99676
29.7376	1148.91	29.7376	1280.77																		17336.6	0.98545	0.99768	0.9971
29.7506	1175.62	29.7506	1270.94																		17337	0.98629	0.99702	0.99727
29.7636	1110.06	29.7636	1236.03																		17337.5	0.98622	0.99718	0.99715
29.7766	1142.14	29.7766	1241.17																		17337.9	0.98589	0.99696	0.99652
29.7896	1232.23	29.7896	1233.02																		17338.3	0.98736	0.99712	0.99719
29.8026	1142.51	29.8026	1215.12																		17338.8	0.98714	0.99803	0.9972
29.8156	1134.39	29.8156	1270.1																		17339.2	0.98787	0.99803	0.99692
29.8286	1165.4	29.8286	1251.95																		17339.6	0.98852	0.99748	0.99684
29.8416	1148.54	29.8416	1220.53																		17340.1	0.98911	0.99762	0.99673
29.8546	1169.61	29.8546	1256.73																		17340.5	0.98923	0.99827	0.99737
29.8676	1152.19	29.8676	1204.45																		17340.9	0.989	0.99875	0.99812
29.8806	1123.14	29.8806	1224.49																		17341.3	0.98969	0.99894	0.99772
29.8936	1163.86	29.8936	1272.76																		17341.8	0.99068	0.99827	0.99753
29.9066	1197.46	29.9066	1242.36																		17342.2	0.99109	0.99763	0.99746
29.9196	1188.62	29.9196	1213.02																		17342.6	0.99137	0.99812	0.99815
29.9326	1175.53	29.9326	1204.84																		17343.1	0.99188	0.99877	0.99777
29.9456	1171.44	29.9456	1223.48																		17343.5	0.99182	0.99878	0.99767
29.9586	1167.92	29.9586	1186.69																		17343.9	0.99323	0.99912	0.99772
29.9716	1192.06	29.9716	1196.02																		17344.3	0.99309	0.99965	0.99807
29.9846	1182.01	29.9846	1157.29																		17344.8	0.99319	0.99944	0.99759
29.9976	1177.48	29.9976	1183.41																		17345.2	0.99439	0.99886	0.99766
30.0106	1202.81	30.0106	1160.79																		17345.6	0.99541	0.99901	0.99796
30.0236	1160.19	30.0236	1222.56																		17346.1	0.99519	0.99935	0.99797
30.0366	1130.77	30.0366	1194.51																		17346.5	0.99521	0.9995	0.99858
30.0496	1156.39	30.0496	1209.49																		17347	0.99602	0.99986	0.99783
30.0626	1159.34	30.0626	1213.58																		17347.4	0.99703	0.99987	0.99761
30.0756	1176.08	30.0756	1233.16																		17347.8	0.99765	0.99966	0.99801
30.0886	1180.64	30.0886	1239.64																		17348.2	0.99784	0.99979	0.99774
30.1016	1180.64	30.1016	1207.29																		17348.7	0.99912	0.99982	0.99781
30.1146	1199.56	30.1146	1220.61																		17349.1	0.99861	0.9995	0.99873
30.1276	1208.36	30.1276	1206.55																		17349.5	0.99966	0.9995	0.99859
30.1406	1221.24	30.1406	1199.46																		17349.9	0.99951	0.99962	0.99821
30.1536	1194.26	30.1536	1189.49																		17350.4	1.00027	0.99988	0.99849
30.1666	1151.63	30.1666	1204.42																		17350.8	1.00117	1.00019	0.99922
30.1796	1205.87	30.1796	1217.6																		17351.2	1.00181	1.00083	0.99883
30.1926	1219.1	30.1926	1221.32																		17351.6	1.00241	1.00088	0.99834
30.2056	1210.36	30.2056	1233.71																		17352.1	1.0024	1.00037	0.99806
30.2186	1210.87	30.2186	1210.89																		17352.5	1.00352	1.00047	0.99872
30.2316	1185.49	30.2316	1187.32																		17352.9	1.00369	1.00049	0.99923
30.2446	1208.47	30.2446	1186																		17353.4	1.00417	1.00024	0.99861
30.2576	1183.27	30.2576	1210.89																		17353.8	1.00435	1.00027	0.99806
30.2706	1213.01	30.2706	1221.91																		17354.2	1.00488	1.00053	0.99934
30.2836	1231.49	30.2836	1192.15																		17354.6	1.00582	1.00058	0.99925
30.2966	1157.88	30.2966	1137.21																		17355.1	1.00568	1.00062	0.99862
30.3096	1157.07	30.3096	1123.05																		17355.5	1.00613	1.0005	0.99865
30.3226	1172.68	30.3226	1175.93																		17355.9	1.0063	1.0007	0.99876
30.3356	1161.52	30.3356	1199.41																		17356.3	1.00687	1.00103	0.99884
30.3486	1186.94	30.3486	1192.72																		17356.8	1.00768	1.00049	0.99881
30.3616	1191.53	30.3616	1193.38																		17357.2	1.00864	1.00029	0.99901
30.3746	1172.49	30.3746	1195.68																		17357.6	1.0101	1.0007	0.99954
30.3876	1184	30.3876	1195.28																		17358	1.00813	1.00102	1.00095
30.4006	1190.05	30.4006	1167.88																		17358.4	1.00547	1.00094	1.0011
30.4136	1178.17	30.4136	1185.13																		17358.9	1.00545	1.00106	1.00021
30.4266	1151	30.4266	1190.67																		17359.3	1.00635	1.00117	0.99993
30.4396	1133.71	30.4396	1155.36																		17359.8	1.00708	1.00054	0.99933
30.4526	1145.26	30.4526	1211.94																		17360.2	1.00776	1.00043	0.99997
30.4656	1203	30.4656	1232																		17360.6	1.00875	1.00105	1.00034
30.4786	1179.91	30.4786	1209.29																		17361	1.00823	1.00072	1.0003
30.4916	1162.75	30.4916	1162.66																		17361.5	1.00841	0.99982	1.00025
30.5046	1186.19	30.5046	1166.33																		17361.9	1.00907	1.00016	0.99919
30.5176	1157.29	30.5176	1198.97																		17362.3	1.0087	1.00064	0.99942
30.5306	1149.01	30.5306	1190.68																		17362.8	1.00799	1.00032	1.0001
30.5436	1165.79	30.5436	1177.68																		17363.2	1.00809	1.00021	0.99965
30.5566	1203.54	30.5566	1179.19																		17363.6	1.00808	1.00072	1.00061
30.5696	1152.7	30.5696	1169.16																		17364	1.0083	1.00104	1.00083
30.5826	1153.9	30.5826	1139.98																		17364.5	1.00797	1.001	0.99973
30.5956	1208.62	30.5956	1138.41																		17364.9	1.00833	1.00045	0.99941
30.6086	1184.62	30.6086	1114.11																		17365.3	1.00775	1.00012	0.99974
30.6216	1161.21	30.6216	1148.9																		17365.7	1.0082	1.00042	0.99974
30.6346	1181.11	30.6346	1162.89																		17366.2	1.00734	1.00067	0.99996
30.6476	1200.13	30.6476	1142.41																		17366.6	1.00722	1.00086	1.00088
30.6606	1179.86	30.6606	1162.81																		17367	1.00705	1.00084	0.9999
30.6736	1175.52	30.6736	1178.91																		17367.5	1.00695	1.00075	0.9993
30.6866	1207.68	30.6866	1131.54																		17367.9	1.00702	1.00084	0.99976
30.6996	1167.63	30.6996	1154.85																		17368.3	1.00662	1.00053	1.00012
30.7126	1181.56	30.7126	1122.22																		17368.7	1.00656	1.00017	1.00083
30.7256	1204.54	30.7256	1130.58																		17369.1	1.00559	0.99983	1.00126
30.7386	1159.17	30.7386	1174																		17369.6	1.00609	0.9995	1.00121
30.7516	1125.61	30.7516	1138.46																		17370	1.00574	0.99944	1.00046
30.7646	1144.77	30.7646	1158.4																		17370.4	1.0049	1.00019	0.99931
30.7776	1152.89	30.7776	1192.51																		17370.9	1.00548	1.00038	0.99937
30.7906	1182.44	30.7906	1159.5																		17371.3	1.00524	1.0006	0.99989
30.8036	1221.89	30.8036	1200.1																		17371.7	1.00512	1.00103	1.00029
30.8166	1201.51	30.8166	1230.17																		17372.1	1.00506	1.00057	1.00084
30.8296	1163.39	30.8296	1178.73																		17372.6	1.00433	1.00002	1.00054
30.8426	1198.64	30.8426	1128.5																		17373	1.00408	0.99989	1.00054
30.8556	1176.42	30.8556	1163.69																		17373.4	1.00439	0.9999	1.0007
30.8686	1176.52	30.8686	1179.53																		17373.9	1.00405	0.9999	1.00059
30.8816	1125.53	30.8816	1147.51																		17374.3	1.00336	1.00028	0.99955
30.8946	1189.19	30.8946	1131.21																		17374.8	1.00409	1.00043	0.99946
30.9076	1159.98	30.9076	1216.42																		17375.2	1.00376	1.00019	0.99986
30.9206	1200.77	30.9206	1119.91																		17375.6	1.00358	1.00013	0.99937
30.9336	1167.53	30.9336	1143.75																		17376	1.00284	1.00022	0.9991
30.9466	1188.15	30.9466	1096.82																		17376.5	1.00278	1.0001	0.99927
30.9596	1198.14	30.9596	1214.67																		17376.9	1.00248	1.00015	0.99936
30.9726	1223.88	30.9726	1153.29																		17377.3	1.00259	1.00043	0.99928
30.9856	1199.37	30.9856	1183.55																		17377.8	1.00196	1.00062	0.99939
30.9986	1220.46	30.9986	1171.32																		17378.2	1.00193	1.00065	0.99971
31.0116	1168.86	31.0116	1224.11																		17378.6	1.00163	1.00036	1.0004
31.0246	1139.29	31.0246	1159.11																		17379	1.00219	1.00053	1.00006
31.0376	1157.86	31.0376	1165.46																		17379.5	1.00156	1.00091	0.99932
31.0506	1221.7	31.0506	1154.77																		17379.9	1.0012	1.00064	0.99897
31.0636	1174.15	31.0636	1138.26																		17380.4	1.00125	1.00053	0.9985
31.0766	1189.23	31.0766	1137																		17380.8	1.00162	1.00062	0.99848
31.0896	1197.34	31.0896	1078.11																		17381.2	1.00119	1.00069	0.99831
31.1026	1182.77	31.1026	1074.69																		17381.6	1.00188	1.00099	0.99907
31.1156	1146.44	31.1156	1206.15																		17382.1	1.00032	1.00139	0.99954
31.1286	1193.7	31.1286	1193.21																		17382.5	1.00109	1.0012	0.99878
31.1416	1181.94	31.1416	1176.87																		17382.9	1.00099	1.00119	0.99904
31.1546	1218.39	31.1546	1099.64																		17383.3	1.00095	1.00104	0.99872
31.1676	1192.83	31.1676	1165.72																		17383.8	1.00118	1.00094	0.99829
31.1806	1210.42	31.1806	1133.15																		17384.2	1.00027	1.00071	0.99815
31.1936	1174.49	31.1936	1142.19																		17384.7	1.00097	1.0003	0.99799
31.2066	1186.42	31.2066	1210.52																		17385.1	1.00083	1.00047	0.99751
31.2196	1201.49	31.2196	1133.83																		17385.5	1.00091	1.00087	0.99786
31.2326	1201.61	31.2326	1172.56																		17385.9	1.00142	1.00073	0.99813
31.2456	1181.33	31.2456	1176.98																		17386.4	1.00132	1.00038	0.99812
31.2586	1200.86	31.2586	1159.24																		17386.8	1.00127	1.00009	0.99852
31.2716	1200.33	31.2716	1168.81																		17387.3	1.00103	1.0003	0.99892
31.2846	1165.44	31.2846	1168.46																		17387.7	1.00126	1.00092	0.99894
31.2976	1168.45	31.2976	1141.59																		17388.1	1.0009	1.00077	0.99868
31.3106	1152.35	31.3106	1093.18																		17388.6	1.00166	1.00048	0.9978
31.3236	1203.92	31.3236	1105.19																		17389	1.00204	1.00057	0.99797
31.3366	1180.8	31.3366	1148.72																		17389.4	1.00232	1.00073	0.99933
31.3496	1162.29	31.3496	1169.08																		17389.8	1.00175	1.0009	0.99941
31.3626	1194.79	31.3626	1176.19																		17390.3	1.00237	1.00087	0.99889
31.3756	1232.38	31.3756	1133.3																		17390.7	1.00214	1.00056	0.99808
31.3886	1186.74	31.3886	1121.13																		17391.1	1.00237	1.00043	0.99815
31.4016	1214.77	31.4016	1165.07																		17391.5	1.00254	1.00046	0.99847
31.4146	1222.26	31.4146	1166.58																		17392	1.00279	1.00063	0.9985
31.4276	1214.59	31.4276	1153.76																		17392.4	1.00309	1.00076	0.99824
31.4406	1192.39	31.4406	1100.31																		17392.8	1.0032	1.00048	0.9976
31.4536	1167.06	31.4536	1130.05																		17393.3	1.00309	1.00028	0.99752
31.4666	1193.39	31.4666	1148.31																		17393.7	1.00335	1.00049	0.998
31.4796	1193.92	31.4796	1142.26																		17394.1	1.00271	1.00061	0.99821
31.4926	1189.38	31.4926	1158.17																		17394.6	1.00369	1.00084	0.99806
31.5056	1154.98	31.5056	1164.65																		17395	1.00313	1.00069	0.99841
31.5186	1126.42	31.5186	1106.88																		17395.4	1.00367	1.00055	0.99933
31.5316	1138.51	31.5316	1104.1																		17395.8	1.0031	1.00066	0.99944
31.5446	1140.74	31.5446	1101.15																		17396.3	1.00353	1.00074	0.99868
31.5576	1156.95	31.5576	1114.97																		17396.7	1.00358	1.00078	0.99874
31.5706	1189.01	31.5706	1172.33																		17397.1	1.00283	1.00068	0.99807
31.5836	1205.76	31.5836	1140.57																		17397.5	1.0034	1.00108	0.9981
31.5966	1219.34	31.5966	1078.47																		17398	1.00345	1.00133	0.9985
31.6096	1178.11	31.6096	1097.08																		17398.4	1.00246	1.00141	0.99861
31.6226	1172.93	31.6226	1112.52																		17398.8	1.00232	1.00156	0.99901
31.6356	1223.83	31.6356	1120.97																		17399.2	1.00296	1.00127	0.99885
31.6486	1207.55	31.6486	1141.21																		17399.7	1.00232	1.00087	0.99884
31.6616	1199.31	31.6616	1127.55																		17400.1	1.00165	1.00098	0.99877
31.6746	1213.11	31.6746	1135																		17400.5	1.002	1.00102	0.99862
31.6876	1195.11	31.6876	1141.96																		17401	1.00134	1.00083	0.99816
31.7006	1201.03	31.7006	1135.23																		17401.4	1.00131	1.00131	0.99833
31.7136	1205.09	31.7136	1160.75																		17401.9	1.00086	1.00157	0.99906
31.7266	1174.54	31.7266	1153.81																		17402.3	1.00097	1.00129	0.99939
31.7396	1169.46	31.7396	1119.41																		17402.7	1.00036	1.00112	0.99896
31.7526	1179.4	31.7526	1129.6																		17403.1	1.00028	1.0013	0.99887
31.7656	1206.55	31.7656	1136.59																		17403.6	1.00049	1.00125	0.99875
31.7786	1222.6	31.7786	1115.12																		17404	0.99969	1.00136	0.99866
31.7916	1207.33	31.7916	1110.85																		17404.4	0.99905	1.00168	0.99839
31.8046	1189.94	31.8046	1146.49																		17404.8	0.99881	1.00151	0.99833
31.8176	1161.26	31.8176	1178.2																		17405.3	0.99868	1.00142	0.99883
31.8306	1190.13	31.8306	1164.55																		17405.7	0.99822	1.00135	0.9991
31.8436	1190.1	31.8436	1118.04																		17406.1	0.99811	1.00105	0.99886
31.8566	1165.04	31.8566	1131.72																		17406.6	0.9974	1.00119	0.99796
31.8696	1188.48	31.8696	1177.03																		17407	0.99721	1.00137	0.9986
31.8826	1217.03	31.8826	1154.27																		17407.4	0.99685	1.00154	0.99997
31.8956	1175.85	31.8956	1130.49																		17407.9	0.99641	1.00154	0.99973
31.9086	1231.75	31.9086	1149.11																		17408.3	0.99594	1.00129	0.99916
31.9216	1210.55	31.9216	1148.44																		17408.7	0.99657	1.0014	0.99855
31.9346	1183.1	31.9346	1097.62																		17409.1	0.99646	1.00151	0.99814
31.9476	1214.46	31.9476	1156.25																		17409.6	0.99676	1.00142	0.99751
31.9606	1168.74	31.9606	1149.28																		17410	0.99619	1.00182	0.99813
31.9736	1126.74	31.9736	1123.15																		17410.4	0.99624	1.00193	0.99838
31.9866	1177.97	31.9866	1125.19																		17410.8	0.9955	1.00144	0.99821
31.9996	1117.11	31.9996	1138.77																		17411.3	0.99553	1.0016	0.99797
32.0126	1190.79	32.0126	1100.14																		17411.7	0.99527	1.00207	0.99819
32.0256	1281.14	32.0256	1162.61																		17412.1	0.99569	1.00178	0.99829
32.0386	1225.83	32.0386	1124.09																		17412.6	0.99612	1.00144	0.99786
32.0516	1138.54	32.0516	1127.97																		17413	0.995	1.00159	0.99686
32.0646	1199.81	32.0646	1126.72																		17413.4	0.99471	1.00177	0.99695
32.0776	1197.62	32.0776	1149.19																		17413.9	0.99492	1.00166	0.99794
32.0906	1166.97	32.0906	1165.58																		17414.3	0.9948	1.00153	0.99842
32.1036	1196.34	32.1036	1155.42																		17414.7	0.99528	1.00143	0.9979
32.1166	1193.47	32.1166	1144.76																		17415.2	0.99429	1.00146	0.99719
32.1296	1201.98	32.1296	1144.46																		17415.6	0.99432	1.00137	0.99677
32.1426	1184.98	32.1426	1155.08																		17416.1	0.99404	1.00108	0.99688
32.1556	1184.78	32.1556	1144.14																		17416.5	0.99353	1.00117	0.99763
32.1686	1260.86	32.1686	1117.24																		17416.9	0.994	1.00126	0.99755
32.1816	1152.86	32.1816	1128.75																		17417.4	0.99394	1.00141	0.99699
32.1946	1211.05	32.1946	1104.26																		17417.8	0.9937	1.0013	0.99758
32.2076	1157.38	32.2076	1166.37																		17418.2	0.99356	1.00126	0.99733
32.2206	1254.64	32.2206	1136.66																		17418.7	0.9934	1.00163	0.99651
32.2336	1266.63	32.2336	1131.27																		17419.1	0.99419	1.00137	0.99638
32.2466	1195.88	32.2466	1195.98																		17419.5	0.99316	1.00126	0.99689
32.2596	1148.49	32.2596	1110.98																		17419.9	0.99317	1.00135	0.99714
32.2726	1186.15	32.2726	1184.82																		17420.4	0.99283	1.00109	0.99694
32.2856	1234.67	32.2856	1127.4																		17420.8	0.99338	1.00105	0.99736
32.2986	1227.13	32.2986	1125.03																		17421.3	0.99315	1.00116	0.99705
32.3116	1258.15	32.3116	1213.57																		17421.7	0.99286	1.00113	0.99619
32.3246	1234.91	32.3246	1123.51																		17422.1	0.99261	1.00069	0.99633
32.3376	1165.35	32.3376	1150.51																		17422.6	0.99315	1.00034	0.99737
32.3506	1147.85	32.3506	1068.02																		17423	0.99299	1.00059	0.99735
32.3636	1184.35	32.3636	1118.08																		17423.4	0.99289	1.00068	0.99748
32.3766	1189.77	32.3766	1101.68																		17423.8	0.99284	1.00097	0.9967
32.3896	1180.86	32.3896	1083.55																		17424.3	0.99293	1.00122	0.99645
32.4026	1196.27	32.4026	1148.89																		17424.7	0.99304	1.00122	0.9972
32.4156	1198.89	32.4156	1088.06																		17425.2	0.99301	1.00087	0.99744
32.4286	1146.84	32.4286	1092.38																		17425.6	0.99342	1.00014	0.99693
32.4416	1248.39	32.4416	1117.6																		17426	0.99367	1	0.9969
32.4546	1205.24	32.4546	1117.54																		17426.4	0.99333	1.00071	0.99662
32.4676	1159.27	32.4676	1175.94																		17426.9	0.99353	1.00081	0.99706
32.4806	1189.31	32.4806	1129.43																		17427.3	0.99406	1.00053	0.99756
32.4936	1159.29	32.4936	1093.13																		17427.7	0.99388	1.00041	0.99765
32.5066	1219.61	32.5066	1110.26																		17428.2	0.99378	1.00014	0.99814
32.5196	1246.22	32.5196	1109.3																		17428.6	0.99433	1.00051	0.99794
32.5326	1187.85	32.5326	1088.69																		17429.1	0.99427	1.00093	0.99762
32.5456	1161.87	32.5456	1103.07																		17429.5	0.99459	1.00095	0.99778
32.5586	1152.72	32.5586	1139.39																		17429.9	0.99492	1.00065	0.99768
32.5716	1208.34	32.5716	1088.33																		17430.3	0.99543	1.00044	0.99755
32.5846	1211.23	32.5846	1104.66																		17430.8	0.99577	1.00019	0.99761
32.5976	1210.02	32.5976	1115.76																		17431.2	0.99535	1.00004	0.99779
32.6106	1302.65	32.6106	1124.2																		17431.6	0.99615	1.00051	0.99766
32.6236	1260.48	32.6236	1133.62																		17432.1	0.99645	1.00073	0.9979
32.6366	1221.67	32.6366	1165.01																		17432.5	0.99607	1.00087	0.99805
32.6496	1274.23	32.6496	1164.55																		17432.9	0.99639	1.00088	0.99869
32.6626	1238.45	32.6626	1113.44																		17433.3	0.99661	1.00063	0.99911
32.6756	1198.7	32.6756	1097.48																		17433.8	0.99698	1.00067	0.99853
32.6886	1194.06	32.6886	1142.88																		17434.2	0.9969	1.00065	0.99806
32.7016	1229.46	32.7016	1159.62																		17434.7	0.9975	1.00094	0.9983
32.7146	1222.03	32.7146	1132.7																		17435.1	0.99716	1.00137	0.99807
32.7276	1227.71	32.7276	1106.23																		17435.5	0.99795	1.00123	0.99771
32.7406	1231.83	32.7406	1144.21																		17435.9	0.99793	1.00064	0.99784
32.7536	1247.44	32.7536	1155.64																		17436.4	0.99774	1.00046	0.9979
32.7666	1216.68	32.7666	1139.24																		17436.8	0.99868	1.00113	0.99817
32.7796	1219.73	32.7796	1117.36																		17437.2	0.99853	1.00155	0.99814
32.7926	1209.11	32.7926	1141.55																		17437.6	0.99768	1.00116	0.99829
32.8056	1178.48	32.8056	1121.07																		17438.1	0.99813	1.0009	0.99888
32.8186	1203.42	32.8186	1098.45																		17438.5	0.99841	1.00095	0.99843
32.8316	1240.83	32.8316	1134.7																		17438.9	0.99876	1.00094	0.99888
32.8446	1230.04	32.8446	1164.8																		17439.4	0.99937	1.00161	0.99916
32.8576	1240.16	32.8576	1166.1																		17439.8	0.99989	1.00218	0.99837
32.8706	1229.29	32.8706	1130.2																		17440.2	0.99942	1.00168	0.99803
32.8836	1223.4	32.8836	1104.61																		17440.6	0.9997	1.00157	0.99784
32.8966	1249.43	32.8966	1128.65																		17441.1	1.00021	1.00143	0.99724
32.9096	1256.48	32.9096	1172.78																		17441.5	1.00026	1.00109	0.99754
32.9226	1233.69	32.9226	1152.92																		17442	0.99969	1.00117	0.99879
32.9356	1213.99	32.9356	1130.89																		17442.4	0.99962	1.00133	0.99836
32.9486	1181.9	32.9486	1144.15																		17442.8	1.00008	1.00174	0.99734
32.9616	1178.93	32.9616	1175.7																		17443.3	1.00021	1.00211	0.99762
32.9746	1197.71	32.9746	1169.8																		17443.7	1.00007	1.00154	0.998
32.9876	1190.81	32.9876	1093.59																		17444.1	1.00035	1.00126	0.99737
33.0006	1177.36	33.0006	1097.87																		17444.6	1.00096	1.00146	0.99667
33.0136	1168.69	33.0136	1153.94																		17445	1.00057	1.00143	0.99699
33.0266	1211.12	33.0266	1169.3																		17445.4	1.00094	1.00147	0.99751
33.0396	1227.01	33.0396	1156.08																		17445.8	1.00051	1.00154	0.99696
33.0526	1229.92	33.0526	1150.37																		17446.3	1.00091	1.00145	0.99719
33.0656	1223.2	33.0656	1153.17																		17446.7	1.00049	1.00147	0.99689
33.0786	1196.4	33.0786	1142.77																		17447.1	1.00092	1.00185	0.99752
33.0916	1174.52	33.0916	1148.02																		17447.6	1.00144	1.00199	0.99762
33.1046	1211.26	33.1046	1187.07																		17448	1.00122	1.00172	0.99689
33.1176	1210.54	33.1176	1175.91																		17448.5	1.00089	1.0013	0.9971
33.1306	1187.56	33.1306	1169																		17448.9	1.00119	1.00085	0.99741
33.1436	1181.99	33.1436	1110.89																		17449.3	1.00103	1.00075	0.99694
33.1566	1202	33.1566	1121.61																		17449.7	1.00166	1.00087	0.9961
33.1696	1240.95	33.1696	1113.93																		17450.2	1.00074	1.00072	0.99613
33.1826	1216.89	33.1826	1177.69																		17450.6	1.00099	1.00035	0.99692
33.1956	1184.83	33.1956	1154.01																		17451	1.00092	1.00028	0.99694
33.2086	1165.11	33.2086	1102.31																		17451.5	1.00292	1.00069	0.99667
33.2216	1165.53	33.2216	1119.71																		17451.9	1.00211	1.00076	0.9966
33.2346	1189.3	33.2346	1162.37																		17452.3	0.99965	1.00089	0.99657
33.2476	1215.24	33.2476	1172.18																		17452.8	0.99898	1.00116	0.99643
33.2606	1244.3	33.2606	1104.5																		17453.2	1.00071	1.00097	0.99651
33.2736	1228.36	33.2736	1113.17																		17453.6	1.00032	1.00065	0.99746
33.2866	1275.79	33.2866	1137.37																		17454.1	1.00015	1.00042	0.99684
33.2996	1220.33	33.2996	1140.9																		17454.5	1.00056	1.00069	0.9961
33.3126	1196.98	33.3126	1139.09																		17454.9	1.00013	1.00104	0.99626
33.3256	1210.6	33.3256	1145.6																		17455.4	1.00038	1.00115	0.99637
33.3386	1205.76	33.3386	1125.03																		17455.8	0.99984	1.00096	0.99628
33.3516	1208.28	33.3516	1072.13																		17456.3	1.00017	1.00104	0.9965
33.3646	1205.51	33.3646	1131.48																		17456.7	1.00086	1.00131	0.99733
33.3776	1214.55	33.3776	1168.53																		17457.2	0.99953	1.00083	0.997
33.3906	1250.95	33.3906	1143.05																		17457.6	1.00037	1.00064	0.99739
33.4036	1253.75	33.4036	1133.96																		17458	0.99949	1.00104	0.99745
33.4166	1201.57	33.4166	1137.55																		17458.5	0.99965	1.00103	0.99672
33.4296	1196.2	33.4296	1086.64																		17458.9	0.99978	1.00082	0.99668
33.4426	1231.51	33.4426	1131.3																		17459.3	0.99972	1.00107	0.99707
33.4556	1253.68	33.4556	1159.1																		17459.8	0.99942	1.00128	0.99785
33.4686	1136.73	33.4686	1165.93																		17460.2	0.99975	1.00156	0.99699
33.4816	1250.1	33.4816	1137.49																		17460.6	1.00036	1.00197	0.99701
33.4946	1193.93	33.4946	1161.35																		17461.1	1.00015	1.00174	0.99764
33.5076	1193.48	33.5076	1102.72																		17461.5	0.99955	1.00137	0.99839
33.5206	1202.21	33.5206	1142.98																		17462	0.99991	1.00154	0.99858
33.5336	1227.03	33.5336	1105.24																		17462.4	0.99984	1.00175	0.99852
33.5466	1273.5	33.5466	1111.4																		17462.8	0.99968	1.00217	0.99787
33.5596	1226.79	33.5596	1124.1																		17463.3	1.0001	1.00242	0.99753
33.5726	1263.46	33.5726	1128.91																		17463.7	0.99972	1.0021	0.99739
33.5856	1214.04	33.5856	1121.05																		17464.1	1.00019	1.00184	0.99854
33.5986	1255.62	33.5986	1168.57																		17464.5	0.99962	1.00215	0.99806
33.6116	1229.51	33.6116	1153.3																		17465	1.00029	1.00268	0.998
33.6246	1281.44	33.6246	1158.83																		17465.4	1.00082	1.00287	0.99861
33.6376	1238.78	33.6376	1088.83																		17465.8	1.00048	1.00273	0.99838
33.6506	1200.85	33.6506	1159.25																		17466.3	1.00117	1.00248	0.99809
33.6636	1193.35	33.6636	1077.33																		17466.7	1.00095	1.00221	0.99809
33.6766	1169.71	33.6766	1112.99																		17467.1	1.00055	1.00253	0.99804
33.6896	1272.14	33.6896	1116																		17467.6	1.00073	1.00313	0.99839
33.7026	1212.63	33.7026	1119.65																		17468	1.00118	1.00354	0.99875
33.7156	1216.82	33.7156	1145.25																		17468.4	1.00108	1.00357	0.99907
33.7286	1219.78	33.7286	1123.92																		17468.9	1.00124	1.00282	0.99956
33.7416	1210.3	33.7416	1113.95																		17469.3	1.00141	1.00228	0.99961
33.7546	1166.27	33.7546	1155.73																		17469.8	1.0009	1.00219	0.99974
33.7676	1241.03	33.7676	1124.07																		17470.2	1.00164	1.00264	0.99842
33.7806	1258.26	33.7806	1115.44																		17470.6	1.00114	1.00263	0.99777
33.7936	1233.73	33.7936	1120.9																		17471.1	1.00151	1.00268	0.99916
33.8066	1199.87	33.8066	1122.83																		17471.5	1.00146	1.0028	0.99969
33.8196	1174.26	33.8196	1139.45																		17471.9	1.00103	1.00286	0.99991
33.8326	1248.8	33.8326	1122.69																		17472.3	1.00139	1.00286	0.99954
33.8456	1217.25	33.8456	1163.74																		17472.8	1.00142	1.00317	0.99966
33.8586	1268.41	33.8586	1063.25																		17473.2	1.00104	1.00358	0.99959
33.8716	1237.26	33.8716	1138.09																		17473.6	1.00179	1.00348	0.99873
33.8846	1258	33.8846	1143.82																		17474.1	1.00098	1.0029	0.99881
33.8976	1255.8	33.8976	1128.61																		17474.5	1.00071	1.00291	0.99826
33.9106	1262.54	33.9106	1079.32																		17474.9	1.00046	1.0033	0.99844
33.9236	1251.14	33.9236	1112.29																		17475.4	1.00055	1.0031	0.9992
33.9366	1296.58	33.9366	1115.07																		17475.8	0.99995	1.00267	0.999
33.9496	1236.9	33.9496	1114.34																		17476.2	0.99971	1.00271	0.9988
33.9626	1259.06	33.9626	1125.98																		17476.7	0.99924	1.00266	0.99915
33.9756	1291.25	33.9756	1115.93																		17477.1	0.99908	1.00221	0.99909
33.9886	1280.05	33.9886	1114.85																		17477.5	0.99931	1.00223	0.9993
34.0016	1275.05	34.0016	1081.46																		17478	0.99881	1.00245	0.99902
34.0146	1275.33	34.0146	1112.15																		17478.4	0.99775	1.00194	0.99848
34.0276	1284.29	34.0276	1103.15																		17478.8	0.998	1.00174	0.99845
34.0406	1241.94	34.0406	1116.41																		17479.2	0.99767	1.00233	0.99932
34.0536	1258.2	34.0536	1146.16																		17479.7	0.99726	1.00227	0.99975
34.0666	1251.21	34.0666	1152.73																		17480.1	0.99719	1.0022	0.99877
34.0796	1257.71	34.0796	1154.5																		17480.5	0.99671	1.00233	0.99846
34.0926	1283.67	34.0926	1139.42																		17481	0.99665	1.00168	0.99913
34.1056	1274.09	34.1056	1138.06																		17481.4	0.99612	1.00141	0.99826
34.1186	1248.15	34.1186	1127.96																		17481.8	0.99579	1.00173	0.99795
34.1316	1229.24	34.1316	1119.92																		17482.3	0.99518	1.00189	0.99841
34.1446	1228.74	34.1446	1121.43																		17482.7	0.99495	1.00148	0.99834
34.1576	1267.43	34.1576	1149.78																		17483.2	0.99514	1.00126	0.99842
34.1706	1299.54	34.1706	1107.13																		17483.6	0.99526	1.0008	0.99843
34.1836	1268.06	34.1836	1088.22																		17484.1	0.99512	1.00058	0.99808
34.1966	1238.53	34.1966	1124.02																		17484.5	0.99441	1.001	0.9984
34.2096	1255.26	34.2096	1148.84																		17484.9	0.9941	1.00132	0.99851
34.2226	1253.01	34.2226	1165																		17485.3	0.9938	1.00149	0.99822
34.2356	1256.18	34.2356	1134.71																		17485.8	0.99366	1.00147	0.99792
34.2486	1265.1	34.2486	1088.67																		17486.2	0.99388	1.00148	0.9985
34.2616	1285.07	34.2616	1076.85																		17486.6	0.99358	1.00113	0.99867
34.2746	1272.82	34.2746	1093.88																		17487.1	0.99326	1.00098	0.99825
34.2876	1230.51	34.2876	1118.16																		17487.5	0.99363	1.00117	0.9983
34.3006	1260.31	34.3006	1127.81																		17487.9	0.99306	1.00071	0.99855
34.3136	1298.58	34.3136	1127.12																		17488.4	0.99351	1.00045	0.99753
34.3266	1306.03	34.3266	1114.46																		17488.8	0.99359	1.00092	0.99759
34.3396	1308.49	34.3396	1087.47																		17489.3	0.99288	1.00113	0.99828
34.3526	1296.58	34.3526	1107.01																		17489.7	0.99313	1.00098	0.99797
34.3656	1257.59	34.3656	1133.24																		17490.2	0.99291	1.00069	0.99727
34.3786	1263.33	34.3786	1110.86																		17490.6	0.99359	1.00046	0.99732
34.3916	1269.53	34.3916	1133.09																		17491	0.99298	1.00057	0.99705
34.4046	1270.76	34.4046	1129.89																		17491.4	0.99349	1.00101	0.99656
34.4176	1303.22	34.4176	1088.91																		17491.9	0.99386	1.00159	0.99705
34.4306	1331.46	34.4306	1169.27																		17492.3	0.9937	1.00157	0.99688
34.4436	1347.49	34.4436	1157.62																		17492.7	0.99401	1.00113	0.99733
34.4566	1370.02	34.4566	1101.17																		17493.2	0.99341	1.00084	0.99786
34.4696	1279.38	34.4696	1091.03																		17493.6	0.99361	1.00066	0.99716
34.4826	1270.52	34.4826	1132.97																		17494.1	0.99389	1.00086	0.99724
34.4956	1316.21	34.4956	1094																		17494.5	0.99444	1.0009	0.9979
34.5086	1282.63	34.5086	1095.78																		17494.9	0.99372	1.00092	0.99796
34.5216	1279.87	34.5216	1105.16																		17495.4	0.99394	1.00154	0.99739
34.5346	1294.75	34.5346	1129.06																		17495.8	0.99385	1.00127	0.99748
34.5476	1292.6	34.5476	1147.87																		17496.2	0.99432	1.00074	0.99722
34.5606	1251.03	34.5606	1111.78																		17496.7	0.9943	1.00083	0.99774
34.5736	1296.41	34.5736	1102.07																		17497.2	0.99469	1.00142	0.99742
34.5866	1257.76	34.5866	1141.92																		17497.6	0.99446	1.0017	0.99713
34.5996	1267.67	34.5996	1119.52																		17498	0.99461	1.00151	0.99719
34.6126	1287.29	34.6126	1084.6																		17498.5	0.99493	1.0017	0.99727
34.6256	1228.45	34.6256	1114.69																		17498.9	0.99521	1.00161	0.99756
34.6386	1259.05	34.6386	1131.11																		17499.3	0.99523	1.00137	0.9976
34.6516	1349.2	34.6516	1151.32																		17499.8	0.9957	1.00171	0.99703
34.6646	1294.27	34.6646	1125.5																		17500.2	0.99617	1.00168	0.99637
34.6776	1284.2	34.6776	1108.71																		17500.6	0.99576	1.0018	0.99645
34.6906	1314.17	34.6906	1145.54																		17501.1	0.99587	1.00168	0.99749
34.7036	1285.07	34.7036	1113.07																		17501.5	0.99683	1.0016	0.99765
34.7166	1284.88	34.7166	1126.38																		17501.9	0.99682	1.00167	0.99809
34.7296	1221.01	34.7296	1138.19																		17502.4	0.99668	1.00114	0.99797
34.7426	1300.29	34.7426	1151.75																		17502.8	0.99731	1.00069	0.99735
34.7556	1283.02	34.7556	1090.65																		17503.3	0.99759	1.00082	0.99821
34.7686	1304.86	34.7686	1096.39																		17503.7	0.99808	1.00122	0.99858
34.7816	1281.11	34.7816	1098.06																		17504.1	0.99802	1.00145	0.99767
34.7946	1328.29	34.7946	1083.47																		17504.6	0.99852	1.00168	0.99703
34.8076	1265.44	34.8076	1147.04																		17505	0.99866	1.00163	0.99734
34.8206	1327.11	34.8206	1132.19																		17505.4	0.99882	1.00167	0.99807
34.8336	1347.03	34.8336	1104.36																		17505.9	0.99965	1.00182	0.99814
34.8466	1385.04	34.8466	1129.46																		17506.3	0.99993	1.00173	0.99815
34.8596	1334	34.8596	1093.97																		17506.7	0.99952	1.00162	0.99907
34.8726	1267.6	34.8726	1193.27																		17507.2	0.99974	1.00163	0.99825
34.8856	1351.23	34.8856	1101.98																		17507.6	1.00077	1.00196	0.99829
34.8986	1264.11	34.8986	1100																		17508	1.00004	1.00193	0.99873
34.9116	1369.81	34.9116	1145.49																		17508.5	1.00075	1.00188	0.99836
34.9246	1278	34.9246	1066.71																		17508.9	1.0004	1.00221	0.99828
34.9376	1341.89	34.9376	1158.99																		17509.3	1.00085	1.00232	0.99806
34.9506	1377.57	34.9506	1100.62																		17509.8	1.0003	1.00238	0.99805
34.9636	1360.97	34.9636	1119.83																		17510.2	1.00129	1.00199	0.99872
34.9766	1347.79	34.9766	1060.89																		17510.7	1.0016	1.0015	0.99839
34.9896	1354.43	34.9896	1110.9																		17511.1	1.00134	1.00187	0.99834
35.0026	1378.9	35.0026	1062.59																		17511.5	1.00091	1.00222	0.99811
35.0156	1323.7	35.0156	1094.38																		17512	1.00121	1.00202	0.99769
35.0286	1355.78	35.0286	1049.42																		17512.4	1.00114	1.00189	0.99822
35.0416	1373.34	35.0416	1094.71																		17512.8	1.00213	1.00224	0.9991
35.0546	1405.79	35.0546	1115.08																		17513.3	1.00165	1.00189	0.99867
35.0676	1325.63	35.0676	1123.96																		17513.7	1.0013	1.00152	0.99914
35.0806	1326.76	35.0806	1084.59																		17514.1	1.00134	1.00178	0.99928
35.0936	1349.4	35.0936	1113.7																		17514.6	1.00115	1.0017	0.99891
35.1066	1327.8	35.1066	1120.84																		17515	1.00087	1.00155	0.99948
35.1196	1339.6	35.1196	1114.36																		17515.4	1.0013	1.00196	0.99897
35.1326	1417.64	35.1326	1074.45																		17515.9	1.00123	1.00196	0.99835
35.1456	1358.65	35.1456	1100.84																		17516.3	1.00267	1.00166	0.99904
35.1586	1347.4	35.1586	1089.79																		17516.7	1.00165	1.00148	0.99848
35.1716	1329.24	35.1716	1122.94																		17517.2	1.00215	1.00147	0.99883
35.1846	1345.07	35.1846	1102.56																		17517.6	1.00165	1.00166	0.99972
35.1976	1392.61	35.1976	1101.71																		17518.1	1.00207	1.00174	0.99894
35.2106	1363.92	35.2106	1122.26																		17518.5	1.00187	1.00192	0.99904
35.2236	1357.01	35.2236	1111.48																		17518.9	1.00146	1.00182	0.9995
35.2366	1407.89	35.2366	1099.33																		17519.3	1.00174	1.00179	0.99936
35.2496	1360.68	35.2496	1089.69																		17519.8	1.00149	1.00184	0.99928
35.2626	1328.35	35.2626	1076.19																		17520.2	1.00178	1.00171	0.99896
35.2756	1339.93	35.2756	1128.17																		17520.6	1.00147	1.00176	0.99911
35.2886	1355.11	35.2886	1141.89																		17521.1	1.0022	1.00183	0.99879
35.3016	1376.97	35.3016	1113.81																		17521.5	1.00215	1.00172	0.99897
35.3146	1387.73	35.3146	1090.06																		17522	1.00172	1.00174	0.99888
35.3276	1364.83	35.3276	1094.07																		17522.4	1.00155	1.00193	0.99894
35.3406	1361.6	35.3406	1077.17																		17522.8	1.00208	1.00185	0.99934
35.3536	1390.76	35.3536	1044.5																		17523.3	1.00283	1.00174	0.99957
35.3666	1398.23	35.3666	1045.83																		17523.7	1.00255	1.00202	0.99962
35.3796	1384.89	35.3796	1100.37																		17524.2	1.00244	1.00193	0.99902
35.3926	1379	35.3926	1099.4																		17524.6	1.00288	1.00141	0.9986
35.4056	1368.6	35.4056	1072.21																		17525.1	1.00224	1.00126	0.99861
35.4186	1374.04	35.4186	1078.64																		17525.5	1.00303	1.00153	0.99893
35.4316	1356.55	35.4316	1078.71																		17525.9	1.00362	1.00187	0.99888
35.4446	1419.32	35.4446	1085.22																		17526.4	1.00294	1.00169	0.99866
35.4576	1426.08	35.4576	1092.86																		17526.8	1.00298	1.0018	0.99931
35.4706	1407.68	35.4706	1100.43																		17527.2	1.0029	1.00189	0.99893
35.4836	1368.88	35.4836	1107																		17527.7	1.00317	1.00208	0.99883
35.4966	1338.56	35.4966	1130.86																		17528.1	1.00368	1.00251	0.99915
35.5096	1377.15	35.5096	1141.42																		17528.6	1.00409	1.00201	0.99855
35.5226	1426.6	35.5226	1122.03																		17529	1.00366	1.00206	0.99828
35.5356	1466.4	35.5356	1122.76																		17529.4	1.00275	1.0021	0.999
35.5486	1442.79	35.5486	1110.38																		17529.9	1.00357	1.00187	0.99891
35.5616	1410.9	35.5616	1100.32																		17530.3	1.00282	1.00166	0.99898
35.5746	1393.38	35.5746	1096.1																		17530.8	1.00321	1.00189	0.99931
35.5876	1405.78	35.5876	1093.13																		17531.2	1.00391	1.00219	0.9996
35.6006	1449	35.6006	1094.72																		17531.7	1.00344	1.00205	0.99919
35.6136	1445.38	35.6136	1102.37																		17532.1	1.00367	1.00161	0.99825
35.6266	1409.54	35.6266	1123.69																		17532.5	1.00373	1.00155	0.99864
35.6396	1392.09	35.6396	1115.47																		17533	1.00323	1.00219	0.99872
35.6526	1443.43	35.6526	1142.01																		17533.4	1.00358	1.00242	0.99926
35.6656	1416.13	35.6656	1143.48																		17533.8	1.00336	1.00235	0.99959
35.6786	1369.91	35.6786	1089.69																		17534.3	1.00362	1.00206	0.99905
35.6916	1431.26	35.6916	1121.95																		17534.7	1.0036	1.00182	0.99862
35.7046	1404.87	35.7046	1198.93																		17535.1	1.00352	1.00217	0.99882
35.7176	1367.41	35.7176	1135.33																		17535.6	1.00312	1.00231	0.99912
35.7306	1421.64	35.7306	1060.64																		17536	1.00391	1.00201	0.99895
35.7436	1452.26	35.7436	1098.11																		17536.5	1.00407	1.0018	0.99995
35.7566	1448.99	35.7566	1098.91																		17536.9	1.00393	1.00212	0.99974
35.7696	1423.03	35.7696	1117.34																		17537.3	1.00295	1.00189	0.9996
35.7826	1455.32	35.7826	1110.71																		17537.8	1.00348	1.00142	0.99959
35.7956	1451.92	35.7956	1090.23																		17538.2	1.00366	1.00167	0.99896
35.8086	1454.26	35.8086	1096.26																		17538.7	1.00353	1.0018	0.99911
35.8216	1480.59	35.8216	1089.6																		17539.1	1.00332	1.00154	0.99962
35.8346	1484.56	35.8346	1113.35																		17539.6	1.00368	1.00127	0.99985
35.8476	1476.18	35.8476	1098.49																		17540	1.00413	1.00118	0.99982
35.8606	1447.85	35.8606	1145.24																		17540.5	1.00359	1.00096	0.99883
35.8736	1481.56	35.8736	1119.52																		17540.9	1.00387	1.00087	0.99888
35.8866	1468.75	35.8866	1081.04																		17541.3	1.00392	1.00096	0.99829
35.8996	1406.86	35.8996	1083.45																		17541.8	1.00333	1.00139	0.99931
35.9126	1442.37	35.9126	1090.99																		17542.2	1.00315	1.00169	0.99958
35.9256	1467.97	35.9256	1031.89																		17542.6	1.0034	1.0017	0.99905
35.9386	1498.09	35.9386	1078.46																		17543.1	1.00347	1.00147	0.99985
35.9516	1422.07	35.9516	1111.78																		17543.5	1.00359	1.00143	0.99994
[truncated: 4,157 more rows]

## Sheet: Fig. 4
Fig.4a																			Fig.4b													Fig.4c													Fig.4d
Ni9Y1Ox	in situ XRD																		Ni9Y1Ox	in situ Raman												Ni9Y1Ox	in situ Raman												Pure Ni	in situ Raman
25 ℃		100 ℃		200 ℃		300 ℃		350 ℃		400 ℃		430 ℃		450 ℃		500 ℃			fresh		H2-400℃		WGS-200℃		WGS-300℃		WGS-400℃		used			fresh		H2-400℃		CO-400℃		H2O-400℃		CO-400℃		used			fresh		H2-400℃		WGS-200℃
2θ	Intensity	2θ	Intensity	2θ	Intensity	2θ	Intensity	2θ	Intensity	2θ	Intensity	2θ	Intensity	2θ	Intensity	2θ	Intensity		Raman shift	Intensity	Raman shift	Intensity	Raman shift	Intensity	Raman shift	Intensity	Raman shift	Intensity	Raman shift	Intensity		Raman shift	Intensity	Raman shift	Intensity	Raman shift	Intensity	Raman shift	Intensity	Raman shift	Intensity	Raman shift	Intensity		Raman shift	Intensity	Raman shift	Intensity	Raman shift
10.0036	1391	10.0036	1116	10.0036	1186	10.0036	1173	10.0036	1180	10.0036	1134	10.0036	1116	10.0036	1090	10.0036	1134		200.268	34.3939	200	5.8964	200	31.9917	200	41.3261	200	7.85411	200	43.9556		200	49.9118	200	13.1052	200	4.39561	200	69.1323	200	9.70707	200	73.7505		200	105.142	200	18.3483	200
10.0166	1370.21	10.0166	1106.1	10.0166	1197.88	10.0166	1219.53	10.0166	1153.27	10.0166	1213.21	10.0166	1153.62	10.0166	1178.12	10.0166	1134		201.477	43.6095	201.199	9.22374	201.199	54.2659	201.199	30.9746	201.199	22.3503	201.199	37.2691		201.199	43.651	201.199	14.3669	201.199	10.444	201.199	78.7648	201.199	10.2017	201.199	64.1567		201.199	93.6952	201.199	17.0155	201.199
10.0296	1368.04	10.0296	1154.03	10.0296	1200.94	10.0296	1203.34	10.0296	1153	10.0296	1160.09	10.0296	1145.18	10.0296	1138.81	10.0296	1130.08		202.685	66.3957	202.399	7.66369	202.399	43.7203	202.399	26.8571	202.399	20.5376	202.399	43.1059		202.399	26.4105	202.399	9.48443	202.399	6.93849	202.399	58.7337	202.399	9.14752	202.399	59.8031		202.399	93.0398	202.399	14.6616	202.399
10.0426	1380.61	10.0426	1136.57	10.0426	1109.8	10.0426	1208.82	10.0426	1098.67	10.0426	1211.39	10.0426	1178.96	10.0426	1138	10.0426	1145.52		203.893	47.8878	203.598	6.06802	203.598	26.968	203.598	38.4019	203.598	21.4824	203.598	38.2064		203.598	30.3835	203.598	9.8558	203.598	2.74629	203.598	58.8035	203.598	6.87601	203.598	73.5921		203.598	103.186	203.598	18.6651	203.598
10.0556	1372.36	10.0556	1116.79	10.0556	1091.64	10.0556	1242.61	10.0556	1200.71	10.0556	1190.91	10.0556	1107.02	10.0556	1164.89	10.0556	1130.64		205.101	49.0989	204.798	6.21484	204.798	27.509	204.798	41.0454	204.798	33.8573	204.798	34.4947		204.798	36.4153	204.798	11.9597	204.798	8.77613	204.798	69.7575	204.798	4.14032	204.798	84.5236		204.798	112.854	204.798	18.5921	204.798
10.0686	1355.84	10.0686	1099.84	10.0686	1201.25	10.0686	1253.5	10.0686	1128.97	10.0686	1178.6	10.0686	1142.97	10.0686	1142.24	10.0686	1154.71		206.309	46.2519	205.997	8.11632	205.997	21.4354	205.997	38.6253	205.997	32.4357	205.997	40.3968		205.997	34.9209	205.997	9.29204	205.997	15.3242	205.997	57.7469	205.997	0.59652	205.997	82.7643		205.997	124.179	205.997	15.1922	205.997
10.0816	1408.61	10.0816	1102.76	10.0816	1183.49	10.0816	1257.76	10.0816	1129.7	10.0816	1165.77	10.0816	1159.11	10.0816	1140.06	10.0816	1096.75		207.517	42.6928	207.196	10.1401	207.196	18.4266	207.196	35.7082	207.196	19.4745	207.196	30.0039		207.196	36.9352	207.196	7.23056	207.196	9.50743	207.196	65.0499	207.196	0.07489	207.196	81.1489		207.196	126.262	207.196	14.8592	207.196
10.0946	1346.86	10.0946	1143.94	10.0946	1208.99	10.0946	1283.12	10.0946	1133.72	10.0946	1081.25	10.0946	1130.22	10.0946	1132.56	10.0946	1118.12		208.725	43.1505	208.396	5.86839	208.396	23.3909	208.396	42.1647	208.396	9.53887	208.396	34.3743		208.396	29.3969	208.396	7.90455	208.396	9.51113	208.396	91.333	208.396	1.9723	208.396	74.4618		208.396	100.47	208.396	10.7327	208.396
10.1076	1393.55	10.1076	1058.62	10.1076	1187.98	10.1076	1177.29	10.1076	1087.05	10.1076	1143.13	10.1076	1143.65	10.1076	1070.32	10.1076	1149.46		209.933	51.154	209.595	10.6198	209.595	8.24162	209.595	57.4528	209.595	21.0331	209.595	27.6078		209.595	34.1707	209.595	8.15539	209.595	9.51482	209.595	68.4129	209.595	2.22481	209.595	86.619		209.595	82.0164	209.595	13.5616	209.595
10.1206	1371.59	10.1206	1118.39	10.1206	1085.82	10.1206	1215.36	10.1206	1103.04	10.1206	1211.84	10.1206	1175.05	10.1206	1126.02	10.1206	1124.68		211.141	49.3638	210.795	7.74124	210.795	31.6153	210.795	49.1081	210.795	15.0332	210.795	24.9741		210.795	43.7863	210.795	9.66507	210.795	9.51852	210.795	59.662	210.795	-1.05019	210.795	76.3154		210.795	82.1562	210.795	13.7271	210.795
10.1336	1349.18	10.1336	1066.45	10.1336	1080.5	10.1336	1234.41	10.1336	1112.21	10.1336	1136.93	10.1336	1167.19	10.1336	1126.6	10.1336	1166.14		212.349	46.1511	211.994	8.4293	211.994	40.1129	211.994	23.06	211.994	28.7625	211.994	29.3325		211.994	30.3895	211.994	12.8229	211.994	18.5961	211.994	47.9457	211.994	2.05528	211.994	64.1879		211.994	97.033	211.994	14.3987	211.994
10.1466	1368.38	10.1466	1055.55	10.1466	1119.31	10.1466	1223.53	10.1466	1145.07	10.1466	1118.2	10.1466	1128.58	10.1466	1136.69	10.1466	1123.78		213.557	43.5603	213.193	7.86668	213.193	60.9348	213.193	55.1659	213.193	27.5686	213.193	25.3103		213.193	42.2297	213.193	12.1994	213.193	11.4589	213.193	72.7154	213.193	6.1036	213.193	85.5536		213.193	90.4717	213.193	13.5886	213.193
10.1596	1408.88	10.1596	1074.38	10.1596	1153.95	10.1596	1212.31	10.1596	1154.29	10.1596	1146.95	10.1596	1116.07	10.1596	1141.52	10.1596	1138.26		214.765	44.5498	214.393	11.5112	214.393	27.5634	214.393	42.4458	214.393	32.6955	214.393	27.9421		214.393	16.9987	214.393	14.8427	214.393	19.5569	214.393	66.4148	214.393	2.5575	214.393	70.1659		214.393	98.7861	214.393	14.4713	214.393
10.1726	1330.38	10.1726	1107.49	10.1726	1090.93	10.1726	1179.64	10.1726	1138.45	10.1726	1147.52	10.1726	1180.33	10.1726	1187.29	10.1726	1162.78		215.973	56.3493	215.592	9.61522	215.592	18.1773	215.592	46.3444	215.592	12.8755	215.592	18.5626		215.592	38.8687	215.592	9.17149	215.592	11.0299	215.592	70.272	215.592	8.24876	215.592	80.6355		215.592	42.4154	215.592	13.5068	215.592
10.1856	1362.78	10.1856	1112	10.1856	1164.53	10.1856	1230.97	10.1856	1089.5	10.1856	1153.89	10.1856	1198.61	10.1856	1120.81	10.1856	1150.5		217.181	51.2952	216.792	7.71901	216.792	26.2596	216.792	8.86762	216.792	14.2003	216.792	16.5375		216.792	28.5607	216.792	3.49952	216.792	3.42115	216.792	59.4184	216.792	5.66567	216.792	48.8114		216.792	53.1565	216.792	13.4616	216.792
10.1986	1369.15	10.1986	1083.06	10.1986	1122.67	10.1986	1262.13	10.1986	1154.35	10.1986	1200.96	10.1986	1200	10.1986	1151.56	10.1986	1159.07		218.389	36.195	217.991	10.1605	217.991	47.0317	217.991	30.8333	217.991	26.5927	217.991	13.005		217.991	36.3397	217.991	12.5759	217.991	10.589	217.991	55.0474	217.991	3.693	217.991	64.2555		217.991	74.657	217.991	14.3126	217.991
10.2116	1390.87	10.2116	1085.57	10.2116	1169.36	10.2116	1223.1	10.2116	1213.27	10.2116	1155.16	10.2116	1125.13	10.2116	1174.14	10.2116	1141.65		219.597	50.6235	219.19	8.10979	219.19	27.3242	219.19	27.4369	219.19	19.5564	219.19	26.4446		219.19	42.6285	219.19	22.2072	219.19	11.7842	219.19	61.9267	219.19	9.95949	219.19	62.9997		219.19	87.1746	219.19	20.9554	219.19
10.2246	1386.69	10.2246	1106.12	10.2246	1132.61	10.2246	1255.73	10.2246	1148.84	10.2246	1162.46	10.2246	1139.26	10.2246	1135.43	10.2246	1120.54		220.805	47.6112	220.39	2.21328	220.39	30.6593	220.39	27.414	220.39	16.0893	220.39	19.749		220.39	26.2438	220.39	11.8494	220.39	7.97082	220.39	62.1226	220.39	2.2754	220.39	65.9396		220.39	58.3961	220.39	17.8311	220.39
10.2376	1313.54	10.2376	1121.5	10.2376	1166.53	10.2376	1210.61	10.2376	1194.78	10.2376	1215.28	10.2376	1171.28	10.2376	1162.32	10.2376	1155.61		222.013	36.5843	221.589	4.82737	221.589	9.15549	221.589	21.5888	221.589	24.9536	221.589	11.0787		221.589	32.9713	221.589	8.08016	221.589	3.233	221.589	53.8863	221.589	0.86408	221.589	48.6608		221.589	47.7687	221.589	14.2598	221.589
10.2506	1371.03	10.2506	1072.07	10.2506	1153.28	10.2506	1164.92	10.2506	1215.3	10.2506	1189.48	10.2506	1146.98	10.2506	1114.82	10.2506	1122.61		223.221	45.5148	222.789	2.59411	222.789	29.827	222.789	32.9708	222.789	30.7674	222.789	25.3827		222.789	19.4489	222.789	11.3984	222.789	1.79533	222.789	61.3482	222.789	1.44476	222.789	57.7201		222.789	51.6496	222.789	12.7179	222.789
10.2636	1355.14	10.2636	1108.09	10.2636	1170.44	10.2636	1225.93	10.2636	1139.25	10.2636	1180.2	10.2636	1205.73	10.2636	1080.36	10.2636	1141.86		224.43	34.2685	223.988	6.04033	223.988	38.8365	223.988	41.4273	223.988	33.0896	223.988	26.0496		223.988	20.3691	223.988	13.1121	223.988	9.72004	223.988	58.3166	223.988	5.71406	223.988	59.5499		223.988	36.5107	223.988	13.5802	223.988
10.2766	1429.33	10.2766	1088.33	10.2766	1217.16	10.2766	1281.79	10.2766	1195.2	10.2766	1124.59	10.2766	1184.79	10.2766	1117.75	10.2766	1119.71		225.638	38.8131	225.187	11.2313	225.187	31.2813	225.187	42.3158	225.187	26.6977	225.187	8.78648		225.187	32.1052	225.187	17.5947	225.187	9.21947	225.187	67.9875	225.187	6.21974	225.187	61.9954		225.187	43.5398	225.187	15.4616	225.187
10.2896	1368.92	10.2896	1097.98	10.2896	1166.24	10.2896	1236.5	10.2896	1150.9	10.2896	1133.45	10.2896	1147.64	10.2896	1104.77	10.2896	1112		226.846	25.5116	226.387	11.0336	226.387	31.2611	226.387	46.4829	226.387	26.6232	226.387	13.3783		226.387	32.0898	226.387	17.0841	226.387	5.82138	226.387	68.8138	226.387	5.47215	226.387	59.7265		226.387	51.0603	226.387	13.7909	226.387
10.3026	1308.18	10.3026	1108.4	10.3026	1160.58	10.3026	1231.81	10.3026	1151.52	10.3026	1140.77	10.3026	1148.49	10.3026	1081.02	10.3026	1162.17		228.054	-0.80395	227.586	9.09908	227.586	35.1865	227.586	42.7648	227.586	31.669	227.586	16.7615		227.586	25.4784	227.586	9.50567	227.586	7.72368	227.586	53.9333	227.586	3.72058	227.586	56.95		227.586	37.3473	227.586	10.8548	227.586
10.3156	1315.28	10.3156	1135.9	10.3156	1206.66	10.3156	1206.05	10.3156	1147.86	10.3156	1166.9	10.3156	1146.43	10.3156	1066.86	10.3156	1173.95		229.262	35.3997	228.786	8.14987	228.786	34.474	228.786	23.8992	228.786	26.3417	228.786	9.64156		228.786	23.1	228.786	7.61049	228.786	5.56774	228.786	51.139	228.786	5.74031	228.786	60.3966		228.786	34.4206	228.786	12.3238	228.786
10.3286	1352.58	10.3286	1120.69	10.3286	1138.79	10.3286	1226.33	10.3286	1164.55	10.3286	1144.17	10.3286	1142.74	10.3286	1094.83	10.3286	1138.41		230.47	37.0201	229.985	7.91005	229.985	28.5184	229.985	9.38985	229.985	19.2957	229.985	17.4657		229.985	24.0033	229.985	12.6105	229.985	1.88144	229.985	58.0772	229.985	8.85915	229.985	56.7593		229.985	46.8903	229.985	13.1504	229.985
10.3416	1391.94	10.3416	1150.1	10.3416	1137.23	10.3416	1241.94	10.3416	1125.74	10.3416	1148.84	10.3416	1159.81	10.3416	1133.94	10.3416	1161.13		231.678	30.8801	231.184	7.33761	231.184	18.3098	231.184	11.8956	231.184	17.2499	231.184	15.434		231.184	26.1669	231.184	13.3815	231.184	4.12558	231.184	54.8925	231.184	1.08252	231.184	55.2075		231.184	48.4258	231.184	9.26163	231.184
10.3546	1319.27	10.3546	1151.29	10.3546	1182.6	10.3546	1238.14	10.3546	1142.94	10.3546	1174.5	10.3546	1129.4	10.3546	1149.12	10.3546	1145.18		232.886	42.4177	232.384	5.57208	232.384	14.34	232.384	14.636	232.384	13.737	232.384	11.1724		232.384	29.954	232.384	11.2581	232.384	5.84202	232.384	37.4105	232.384	3.24073	232.384	49.7238		232.384	34.6263	232.384	10.0078	232.384
10.3676	1370.61	10.3676	1062.51	10.3676	1197.44	10.3676	1202.06	10.3676	1163.67	10.3676	1171.17	10.3676	1106.61	10.3676	1123.56	10.3676	1111.17		234.094	54.493	233.583	8.14608	233.583	36.3745	233.583	3.29194	233.583	20.6153	233.583	10.7197		233.583	24.2008	233.583	14.788	233.583	8.41994	233.583	57.008	233.583	6.09497	233.583	36.0071		233.583	41.5685	233.583	11.8197	233.583
10.3806	1364.25	10.3806	1111.2	10.3806	1136.03	10.3806	1320.05	10.3806	1139.93	10.3806	1185.52	10.3806	1141.46	10.3806	1143.63	10.3806	1154.71		235.302	52.3663	234.783	6.55448	234.783	21.5418	234.783	11.4176	234.783	30.3181	234.783	5.33376		234.783	29.3997	234.783	5.71924	234.783	6.67778	234.783	60.9674	234.783	7.86819	234.783	40.7316		234.783	52.9536	234.783	10.0572	234.783
10.3936	1346.89	10.3936	1106.07	10.3936	1088.53	10.3936	1259.22	10.3936	1152.88	10.3936	1141.03	10.3936	1166.13	10.3936	1102.62	10.3936	1112.79		236.51	42.2805	235.982	6.86867	235.982	41.9475	235.982	29.9092	235.982	18.0348	235.982	18.7513		235.982	23.6484	235.982	8.79578	235.982	5.73116	235.982	48.5532	235.982	4.17587	235.982	57.161		235.982	39.1686	235.982	9.82383	235.982
10.4066	1393.78	10.4066	1130.16	10.4066	1107.39	10.4066	1222.08	10.4066	1195.54	10.4066	1161.24	10.4066	1145.77	10.4066	1137.47	10.4066	1069.38		237.718	31.4532	237.181	9.66458	237.181	20.9977	237.181	36.5484	237.181	20.6948	237.181	17.1152		237.181	31.0006	237.181	13.4535	237.181	5.06078	237.181	57.8474	237.181	1.71556	237.181	52.7283		237.181	39.5517	237.181	15.1783	237.181
10.4196	1402.72	10.4196	1089.99	10.4196	1160.95	10.4196	1194.92	10.4196	1207.95	10.4196	1163.62	10.4196	1158.2	10.4196	1139.11	10.4196	1096.12		238.926	32.9749	238.381	11.5538	238.381	28.8308	238.381	56.2881	238.381	18.8608	238.381	18.2357		238.381	17.9974	238.381	16.2623	238.381	8.89058	238.381	62.5955	238.381	5.52219	238.381	52.748		238.381	23.1763	238.381	15.2089	238.381
10.4326	1374.13	10.4326	1065.69	10.4326	1163.86	10.4326	1208.92	10.4326	1178.75	10.4326	1196.35	10.4326	1177.07	10.4326	1130.69	10.4326	1129.49		240.134	39.5786	239.58	11.5536	239.58	58.3968	239.58	23.1186	239.58	14.1919	239.58	30.6947		239.58	42.7866	239.58	9.62298	239.58	16.5004	239.58	56.0059	239.58	9.32938	239.58	48.9882		239.58	47.4262	239.58	22.7983	239.58
10.4456	1395.47	10.4456	1071.64	10.4456	1174.55	10.4456	1248.18	10.4456	1129.22	10.4456	1186.18	10.4456	1173.05	10.4456	1138.63	10.4456	1144.63		241.342	41.1571	240.78	13.3685	240.78	43.4962	240.78	49.844	240.78	11.3374	240.78	26.8192		240.78	33.0918	240.78	5.70529	240.78	11.4053	240.78	53.9533	240.78	4.96897	240.78	62.4718		240.78	59.8805	240.78	16.7753	240.78
10.4586	1363.7	10.4586	1110.55	10.4586	1152.02	10.4586	1277.32	10.4586	1150.16	10.4586	1140.97	10.4586	1155.95	10.4586	1117.85	10.4586	1155.83		242.55	37.4776	241.979	10.9772	241.979	57.3806	241.979	36.502	241.979	11.1451	241.979	27.3147		241.979	20.8898	241.979	13.938	241.979	9.13715	241.979	47.8237	241.979	4.51099	241.979	67.336		241.979	52.8821	241.979	14.3943	241.979
10.4716	1383	10.4716	1148.64	10.4716	1152.36	10.4716	1252.57	10.4716	1147.22	10.4716	1175.78	10.4716	1116.86	10.4716	1127.5	10.4716	1139.43		243.758	30.8212	243.178	6.50364	243.178	54.3485	243.178	18.5363	243.178	41.1943	243.178	1.64003		243.178	15.8823	243.178	12.938	243.178	9.66798	243.178	49.3296	243.178	4.51513	243.178	58.2265		243.178	42.2284	243.178	17.3344	243.178
10.4846	1364.33	10.4846	1163.43	10.4846	1116.43	10.4846	1228.94	10.4846	1190.33	10.4846	1199.57	10.4846	1166.08	10.4846	1152.02	10.4846	1145.72		244.966	34.1076	244.378	1.74665	244.378	58.4382	244.378	35.5829	244.378	32.3298	244.378	10.1169		244.378	27.3702	244.378	10.0999	244.378	9.86183	244.378	55.2943	244.378	6.80286	244.378	55.2267		244.378	41.1847	244.378	15.7947	244.378
10.4976	1334.64	10.4976	1149.18	10.4976	1146.07	10.4976	1269.61	10.4976	1228.61	10.4976	1151.52	10.4976	1129.62	10.4976	1172.08	10.4976	1133.57		246.174	41.0946	245.577	6.25401	245.577	18.8656	245.577	30.7346	245.577	33.8142	245.577	27.5818		245.577	27.697	245.577	13.6756	245.577	7.01473	245.577	57.0317	245.577	8.94881	245.577	57.882		245.577	39.7614	245.577	12.9235	245.577
10.5106	1390.24	10.5106	1123.06	10.5106	1141.38	10.5106	1260.44	10.5106	1206.87	10.5106	1125.84	10.5106	1096.26	10.5106	1165.29	10.5106	1180.08		247.383	33.8627	246.777	3.24363	246.777	22.2017	246.777	26.2449	246.777	32.5034	246.777	29.5344		246.777	28.3206	246.777	7.4526	246.777	6.53279	246.777	65.0604	246.777	8.86398	246.777	53.1024		246.777	23.4489	246.777	14.6992	246.777
10.5236	1414.94	10.5236	1115.41	10.5236	1132.08	10.5236	1235.59	10.5236	1169.29	10.5236	1154.14	10.5236	1146.22	10.5236	1142.73	10.5236	1170.96		248.591	45.9937	247.976	4.85669	247.976	40.9965	247.976	35.5766	247.976	21.3453	247.976	13.1921		247.976	28.7844	247.976	8.96606	247.976	5.02802	247.976	45.1798	247.976	5.45687	247.976	61.8021		247.976	24.4581	247.976	15.4133	247.976
10.5366	1405.22	10.5366	1102.76	10.5366	1138.44	10.5366	1219.76	10.5366	1134.83	10.5366	1156.58	10.5366	1155.02	10.5366	1149.42	10.5366	1146.53		249.799	52.6976	249.175	9.25241	249.175	68.0216	249.175	34.0896	249.175	11.6865	249.175	9.71924		249.175	25.6343	249.175	9.04596	249.175	5.5773	249.175	39.8665	249.175	4.10273	249.175	56.6893		249.175	26.9203	249.175	16.1454	249.175
10.5496	1365.5	10.5496	1130.91	10.5496	1129.58	10.5496	1225.75	10.5496	1145.5	10.5496	1178.66	10.5496	1135.58	10.5496	1168.75	10.5496	1135.84		251.007	40.6204	250.375	10.0325	250.375	59.6608	250.375	35.3133	250.375	16.0054	250.375	11.0354		250.375	26.1331	250.375	11.6531	250.375	6.8803	250.375	47.295	250.375	6.09691	250.375	46.1664		250.375	33.0975	250.375	13.8811	250.375
10.5626	1346.6	10.5626	1165.45	10.5626	1138.19	10.5626	1238.72	10.5626	1165.87	10.5626	1206.59	10.5626	1142.47	10.5626	1173.28	10.5626	1142.77		252.215	28.4385	251.574	7.66419	251.574	27.7007	251.574	35.0689	251.574	22.8246	251.574	8.24833		251.574	29.5511	251.574	15.5357	251.574	4.52517	251.574	50.1914	251.574	8.48764	251.574	55.1547		251.574	43.6237	251.574	12.3936	251.574
10.5756	1359.76	10.5756	1171.56	10.5756	1188.57	10.5756	1233.8	10.5756	1143.77	10.5756	1184.65	10.5756	1150.44	10.5756	1151.15	10.5756	1126.7		253.423	52.7776	252.774	6.40054	252.774	20.73	252.774	27.3561	252.774	26.3077	252.774	13.0197		252.774	34.9246	252.774	16.619	252.774	6.13531	252.774	56.4	252.774	7.42444	252.774	57.7957		252.774	37.3902	252.774	12.6874	252.774
10.5886	1363.89	10.5886	1157.61	10.5886	1208.38	10.5886	1225.68	10.5886	1138.84	10.5886	1156.7	10.5886	1154.43	10.5886	1135	10.5886	1090.72		254.631	29.1475	253.973	11.7009	253.973	22.9627	253.973	46.8839	253.973	30.2399	253.973	23.2192		253.973	27.6721	253.973	17.6248	253.973	10.3823	253.973	62.0016	253.973	6.06151	253.973	47.0887		253.973	35.0134	253.973	12.4541	253.973
10.6016	1406.49	10.6016	1134.58	10.6016	1162.04	10.6016	1233.87	10.6016	1158.7	10.6016	1143.48	10.6016	1148.22	10.6016	1165.44	10.6016	1102.83		255.839	34.9913	255.172	14.2612	255.172	14.0023	255.172	65.4772	255.172	29.4094	255.172	26.5758		255.172	27.7416	255.172	13.8673	255.172	10.2048	255.172	64.2283	255.172	9.21643	255.172	49.6973		255.172	43.4234	255.172	14.5984	255.172
10.6146	1398.71	10.6146	1139.41	10.6146	1111.79	10.6146	1247.8	10.6146	1172.4	10.6146	1141.2	10.6146	1175.75	10.6146	1170.72	10.6146	1142.81		257.047	44.561	256.372	6.39864	256.372	14.1929	256.372	31.5781	256.372	29.3161	256.372	21.4928		256.372	27.811	256.372	14.5225	256.372	13.2022	256.372	59.3826	256.372	9.71236	256.372	54.6829		256.372	26.2911	256.372	13.3461	256.372
10.6276	1340.62	10.6276	1159.33	10.6276	1110.71	10.6276	1232.62	10.6276	1205.76	10.6276	1154.47	10.6276	1168.24	10.6276	1153	10.6276	1159.95		258.255	38.2317	257.571	6.89994	257.571	44.1833	257.571	21.3882	257.571	24.892	257.571	23.5078		257.571	27.8804	257.571	17.2017	257.571	7.72379	257.571	44.4467	257.571	8.27202	257.571	58.8138		257.571	30.2633	257.571	10.952	257.571
10.6406	1354.34	10.6406	1123.35	10.6406	1166.1	10.6406	1243.26	10.6406	1185.27	10.6406	1180.44	10.6406	1126.32	10.6406	1127.82	10.6406	1163.62		259.463	45.085	258.771	2.4941	258.771	42.7294	258.771	28.1495	258.771	17.5231	258.771	22.4648		258.771	27.9498	258.771	9.95276	258.771	4.28386	258.771	34.5327	258.771	9.62472	258.771	50.4858		258.771	45.6715	258.771	8.06716	258.771
10.6536	1387.53	10.6536	1126.84	10.6536	1159.15	10.6536	1255.39	10.6536	1128.9	10.6536	1173.83	10.6536	1130.58	10.6536	1135.74	10.6536	1180.09		260.671	44.0893	259.97	5.83919	259.97	46.4693	259.97	36.1611	259.97	15.5774	259.97	20.9415		259.97	28.0192	259.97	10.028	259.97	6.7624	259.97	49.4007	259.97	5.57309	259.97	40.3924		259.97	32.3875	259.97	10.4246	259.97
10.6666	1414.22	10.6666	1158.14	10.6666	1121.9	10.6666	1219.27	10.6666	1139.71	10.6666	1138.66	10.6666	1133.1	10.6666	1136.37	10.6666	1195.95		261.879	55.1683	261.169	1.74038	261.169	27.7801	261.169	12.0589	261.169	0.03194	261.169	19.6083		261.169	30.8314	261.169	1.08443	261.169	11.4361	261.169	41.4603	261.169	4.90881	261.169	56.448		261.169	37.1388	261.169	19.463	261.169
10.6796	1416.7	10.6796	1159.55	10.6796	1156.14	10.6796	1186.35	10.6796	1174.65	10.6796	1178.24	10.6796	1151.14	10.6796	1131.14	10.6796	1132.23		263.087	38.9166	262.369	4.03958	262.369	14.7518	262.369	25.6084	262.369	14.7362	262.369	6.63002		262.369	36.1535	262.369	5.62296	262.369	6.96629	262.369	46.8552	262.369	-1.36959	262.369	45.1467		262.369	29.9999	262.369	15.8774	262.369
10.6926	1387.84	10.6926	1155.04	10.6926	1156.5	10.6926	1174.53	10.6926	1162.77	10.6926	1212.24	10.6926	1149.6	10.6926	1133.87	10.6926	1087.5		264.295	31.7759	263.568	13.5407	263.568	58.4949	263.568	5.78109	263.568	17.6411	263.568	16.2359		263.568	15.3485	263.568	5.65541	263.568	7.9182	263.568	45.0768	263.568	-0.409	263.568	35.6996		263.568	40.8969	263.568	16.7924	263.568
10.7056	1396.32	10.7056	1109.4	10.7056	1126.46	10.7056	1198.14	10.7056	1143.5	10.7056	1192.57	10.7056	1106.32	10.7056	1129.67	10.7056	1127.75		265.503	42.3323	264.768	10.679	264.768	26.1567	264.768	18.2882	264.768	6.2799	264.768	15.3811		264.768	31.6333	264.768	11.3944	264.768	6.96805	264.768	65.1733	264.768	1.50283	264.768	42.4198		264.768	32.7727	264.768	10.0989	264.768
10.7186	1410.82	10.7186	1085.09	10.7186	1160.62	10.7186	1203.29	10.7186	1177.35	10.7186	1179.01	10.7186	1117.62	10.7186	1164.27	10.7186	1137.18		266.711	43.0219	265.967	5.08493	265.967	18.399	265.967	37.1716	265.967	21.324	265.967	24.5426		265.967	28.7983	265.967	1.65433	265.967	3.28596	265.967	43.3859	265.967	2.50438	265.967	46.4093		265.967	35.573	265.967	14.3313	265.967
10.7316	1367.45	10.7316	1117.11	10.7316	1171.67	10.7316	1208.44	10.7316	1221.89	10.7316	1171	10.7316	1138.45	10.7316	1141.9	10.7316	1120.78		267.919	44.0739	267.166	5.41298	267.166	42.9426	267.166	20.9076	267.166	20.3347	267.166	23.8063		267.166	24.1865	267.166	0.68682	267.166	7.25566	267.166	47.2696	267.166	2.59793	267.166	48.5397		267.166	32.8406	267.166	13.0322	267.166
10.7446	1347.54	10.7446	1149.26	10.7446	1124.14	10.7446	1219.46	10.7446	1213.24	10.7446	1175.36	10.7446	1125.09	10.7446	1076.5	10.7446	1132.11		269.127	49.8136	268.366	11.2811	268.366	20.7494	268.366	55.0297	268.366	23.2899	268.366	17.0827		268.366	35.8647	268.366	10.531	268.366	18.5829	268.366	34.3591	268.366	13.2492	268.366	58.6817		268.366	36.8519	268.366	11.107	268.366
10.7576	1368.6	10.7576	1089.27	10.7576	1118.49	10.7576	1187.37	10.7576	1151.28	10.7576	1183.87	10.7576	1174.34	10.7576	1065.77	10.7576	1157.26		270.336	56.2093	269.565	12.5478	269.565	4.9837	269.565	38.5018	269.565	25.6474	269.565	17.2825		269.565	33.2285	269.565	13.4931	269.565	9.32404	269.565	49.1584	269.565	5.53954	269.565	57.025		269.565	54.4747	269.565	12.277	269.565
10.7706	1379.83	10.7706	1058.26	10.7706	1123.37	10.7706	1168.22	10.7706	1152.04	10.7706	1216.78	10.7706	1243.85	10.7706	1129.09	10.7706	1129.22		271.544	48.2591	270.765	8.17236	270.765	29.1232	270.765	40.868	270.765	9.41206	270.765	20.0204		270.765	32.4476	270.765	9.35951	270.765	5.21391	270.765	50.768	270.765	5.52714	270.765	47.9188		270.765	49.4597	270.765	14.1701	270.765
10.7836	1403.1	10.7836	1118.93	10.7836	1128.97	10.7836	1171.08	10.7836	1176.01	10.7836	1197.07	10.7836	1204.82	10.7836	1185.14	10.7836	1148.4		272.752	42.8716	271.964	4.49555	271.964	30.3441	271.964	34.2367	271.964	15.5793	271.964	12.0408		271.964	31.42	271.964	6.38282	271.964	2.89502	271.964	53.5834	271.964	3.87877	271.964	53.1905		271.964	49.5425	271.964	15.3789	271.964
10.7966	1380	10.7966	1140	10.7966	1153.37	10.7966	1259.45	10.7966	1129.95	10.7966	1156.92	10.7966	1160.74	10.7966	1172.21	10.7966	1175.32		273.96	53.6823	273.163	3.5471	273.163	31.438	273.163	14.2713	273.163	6.02209	273.163	20.1683		273.163	27.0244	273.163	0.01734	273.163	6.42218	273.163	46.6023	273.163	0.06338	273.163	52.5549		273.163	56.6867	273.163	13.7619	273.163
10.8096	1414.54	10.8096	1168.3	10.8096	1153.92	10.8096	1253.82	10.8096	1150.24	10.8096	1110.38	10.8096	1157.23	10.8096	1139.62	10.8096	1130.15		275.168	54.9913	274.363	8.29755	274.363	30.857	274.363	34.8079	274.363	6.93983	274.363	15.2533		274.363	26.7082	274.363	0.34561	274.363	5.98503	274.363	40.4238	274.363	-0.18957	274.363	50.0699		274.363	54.6841	274.363	13.8493	274.363
10.8226	1431.88	10.8226	1127.63	10.8226	1145.63	10.8226	1211.12	10.8226	1176.75	10.8226	1131.36	10.8226	1134.75	10.8226	1167.5	10.8226	1137.37		276.376	54.3164	275.562	10.4486	275.562	39.4925	275.562	41.092	275.562	10.2294	275.562	18.2091		275.562	26.349	275.562	1.70056	275.562	4.5069	275.562	37.4813	275.562	2.27391	275.562	41.8781		275.562	40.5	275.562	16.841	275.562
10.8356	1403.36	10.8356	1124.52	10.8356	1131.97	10.8356	1266.28	10.8356	1160.74	10.8356	1187.99	10.8356	1126	10.8356	1164.42	10.8356	1166.43		277.584	45.7457	276.762	0.46851	276.762	7.24987	276.762	7.22953	276.762	-12.0604	276.762	2.1116		276.762	0.85777	276.762	-1.70711	276.762	-1.59468	276.762	10.0224	276.762	0.10074	276.762	31.6261		276.762	1.67077	276.762	4.00281	276.762
10.8486	1343.86	10.8486	1110.62	10.8486	1140.37	10.8486	1257.44	10.8486	1125.2	10.8486	1148.69	10.8486	1131.68	10.8486	1145.29	10.8486	1152.16		278.792	46.6495	277.961	3.51489	277.961	2.60332	277.961	3.4448	277.961	-15.195	277.961	-6.00092		277.961	0.15168	277.961	2.27519	277.961	-0.66936	277.961	0	277.961	0.77819	277.961	39.7081		277.961	-1.7053e-13	277.961	-0.26097	277.961
10.8616	1350.72	10.8616	1045.19	10.8616	1182.04	10.8616	1215.81	10.8616	1129.96	10.8616	1127.96	10.8616	1130.61	10.8616	1146.42	10.8616	1142.86		280	26.5003	279.16	14.6299	279.16	45.2061	279.16	28.4713	279.16	2.52852	279.16	16.4421		279.16	27.2044	279.16	4.84753	279.16	8.80213	279.16	31.6219	279.16	3.13985	279.16	51.5767		279.16	33.245	279.16	12.0116	279.16
10.8746	1373.47	10.8746	1078.69	10.8746	1171.93	10.8746	1192.7	10.8746	1135.04	10.8746	1205.03	10.8746	1135.15	10.8746	1166.08	10.8746	1142.04		281.208	36.8036	280.36	9.80105	280.36	36.5736	280.36	37.3415	280.36	15.7566	280.36	13.5507		280.36	23.9228	280.36	3.81981	280.36	10.7173	280.36	52.0576	280.36	2.24981	280.36	42.2119		280.36	41.3502	280.36	14.0677	280.36
10.8876	1317.31	10.8876	1121.5	10.8876	1149.95	10.8876	1225.14	10.8876	1150.63	10.8876	1196.78	10.8876	1173.01	10.8876	1187.54	10.8876	1168.04		282.416	36.0539	281.559	9.53019	281.559	26.8827	281.559	41.0706	281.559	34.3834	281.559	6.9759		281.559	25.2362	281.559	13.5502	281.559	12.9611	281.559	49.0829	281.559	8.61701	281.559	33.6119		281.559	47.8141	281.559	16.5617	281.559
10.9006	1365.61	10.9006	1179.65	10.9006	1130.66	10.9006	1256.7	10.9006	1144.85	10.9006	1169.41	10.9006	1155.67	10.9006	1172.21	10.9006	1148.53		283.624	37.0537	282.759	15.8096	282.759	48.1641	282.759	35.0288	282.759	21.8859	282.759	22.0875		282.759	43.3927	282.759	12.3258	282.759	14.4115	282.759	47.3167	282.759	12.936	282.759	44.6372		282.759	39.5793	282.759	17.3979	282.759
10.9136	1399.28	10.9136	1130.87	10.9136	1110.54	10.9136	1238.55	10.9136	1129.28	10.9136	1183.75	10.9136	1159.62	10.9136	1182.5	10.9136	1097.82		284.832	45.7774	283.958	7.84599	283.958	59.3611	283.958	32.4741	283.958	20.5063	283.958	29.5513		283.958	47.7034	283.958	11.1511	283.958	12.5022	283.958	56.8216	283.958	12.9336	283.958	56.1384		283.958	43.0745	283.958	19.0468	283.958
10.9266	1376.32	10.9266	1075.11	10.9266	1184.14	10.9266	1233.77	10.9266	1166.19	10.9266	1181.55	10.9266	1141.14	10.9266	1167.52	10.9266	1204.36		286.04	38.3482	285.157	10.1587	285.157	22.8456	285.157	18.4865	285.157	11.183	285.157	15.2591		285.157	30.1455	285.157	10.1442	285.157	9.60139	285.157	23.382	285.157	10.66	285.157	55.0932		285.157	32.1941	285.157	17.1156	285.157
10.9396	1361.14	10.9396	1078.43	10.9396	1187.43	10.9396	1194.85	10.9396	1219.86	10.9396	1217.57	10.9396	1195.58	10.9396	1115.42	10.9396	1191.72		287.248	40.3607	286.357	4.69908	286.357	27.3526	286.357	14.8632	286.357	20.6785	286.357	3.82843		286.357	32.1574	286.357	3.71479	286.357	5.0727	286.357	31.9607	286.357	10.2006	286.357	39.3395		286.357	52.2452	286.357	16.422	286.357
10.9526	1361.56	10.9526	1094.76	10.9526	1157.49	10.9526	1245.58	10.9526	1197.79	10.9526	1210.93	10.9526	1156.14	10.9526	1145.14	10.9526	1152.62		288.456	48.0632	287.556	5.43318	287.556	35.7686	287.556	18.3322	287.556	26.0385	287.556	23.33		287.556	28.9122	287.556	8.2917	287.556	11.2172	287.556	30.7802	287.556	6.55671	287.556	29.1022		287.556	26.1632	287.556	20.2556	287.556
10.9656	1350.24	10.9656	1104.13	10.9656	1122.8	10.9656	1246.23	10.9656	1205.29	10.9656	1188.89	10.9656	1172.05	10.9656	1137.66	10.9656	1154.06		289.664	54.9485	288.756	4.54411	288.756	15.8213	288.756	1.26128	288.756	7.11765	288.756	16.2503		288.756	22.8278	288.756	10.566	288.756	12.7945	288.756	33.5851	288.756	-1.6473	288.756	40.977		288.756	43.4282	288.756	10.1215	288.756
10.9786	1369.42	10.9786	1117.67	10.9786	1129.35	10.9786	1207.93	10.9786	1177.35	10.9786	1126.28	10.9786	1173.98	10.9786	1144.74	10.9786	1120.23		290.873	47.7571	289.955	4.70024	289.955	32.8916	289.955	44.8524	289.955	2.64695	289.955	15.2349		289.955	23.6989	289.955	5.09439	289.955	10.1586	289.955	22.5975	289.955	7.65052	289.955	32.9191		289.955	31.3153	289.955	5.67954	289.955
10.9916	1362.2	10.9916	1132.87	10.9916	1139.79	10.9916	1189.13	10.9916	1166.85	10.9916	1168.39	10.9916	1141.46	10.9916	1153.34	10.9916	1142.13		292.081	42.5284	291.154	10.4425	291.154	6.18571	291.154	-0.98042	291.154	6.56023	291.154	8.63438		291.154	18.9829	291.154	8.93868	291.154	15.9048	291.154	27.4487	291.154	6.69758	291.154	43.4903		291.154	49.9385	291.154	14.2766	291.154
11.0046	1389.7	11.0046	1122.33	11.0046	1144.8	11.0046	1260.54	11.0046	1191.88	11.0046	1183.75	11.0046	1153.72	11.0046	1177.99	11.0046	1126.5		293.289	40.2072	292.354	3.02039	292.354	-2.65731	292.354	19.0059	292.354	20.8183	292.354	16.1384		292.354	35.8948	292.354	3.3798	292.354	8.48659	292.354	33.2411	292.354	-5.54007	292.354	48.4209		292.354	53.5175	292.354	17.2328	292.354
11.0176	1430.05	11.0176	1148.6	11.0176	1178.7	11.0176	1262.96	11.0176	1198.34	11.0176	1163.44	11.0176	1172.62	11.0176	1152.34	11.0176	1139.53		294.497	26.7898	293.553	-1.04791	293.553	20.2406	293.553	29.4024	293.553	6.53535	293.553	23.8966		293.553	34.3441	293.553	6.62914	293.553	0.83112	293.553	35.4602	293.553	2.66674	293.553	47.8645		293.553	53.2353	293.553	15.5995	293.553
11.0306	1356.01	11.0306	1122.08	11.0306	1165.3	11.0306	1234.59	11.0306	1219.79	11.0306	1153.32	11.0306	1181.54	11.0306	1099.27	11.0306	1105.78		295.705	48.7592	294.753	-0.60074	294.753	34.9792	294.753	23.6814	294.753	6.59508	294.753	23.1009		294.753	26.4001	294.753	0.20354	294.753	0.87332	294.753	39.1557	294.753	1.98052	294.753	35.8173		294.753	39.8678	294.753	21.3725	294.753
11.0436	1312.64	11.0436	1158.3	11.0436	1167.32	11.0436	1247.3	11.0436	1150.56	11.0436	1199.24	11.0436	1167.76	11.0436	1094.93	11.0436	1160.32		296.913	44.0381	295.952	2.79937	295.952	31.3841	295.952	3.09915	295.952	11.8524	295.952	16.3992		295.952	37.3887	295.952	4.76911	295.952	5.09151	295.952	27.5839	295.952	4.13976	295.952	27.3356		295.952	49.4016	295.952	21.5475	295.952
11.0566	1370.57	11.0566	1155.3	11.0566	1154.06	11.0566	1250.58	11.0566	1211.6	11.0566	1202.82	11.0566	1165.75	11.0566	1202.22	11.0566	1149.02		298.121	41.4978	297.151	3.5425	297.151	-9.19552	297.151	3.37814	297.151	18.4563	297.151	4.97575		297.151	37.9298	297.151	3.76998	297.151	2.16447	297.151	19.4582	297.151	-1.47446	297.151	30.524		297.151	45.4892	297.151	11.3092	297.151
11.0696	1370.48	11.0696	1102	11.0696	1140.32	11.0696	1220.2	11.0696	1171.42	11.0696	1201.91	11.0696	1177.19	11.0696	1164.81	11.0696	1147.98		299.329	49.5781	298.351	5.73214	298.351	8.46646	298.351	7.04329	298.351	3.34823	298.351	20.3596		298.351	34.3953	298.351	8.94158	298.351	6.13781	298.351	41.2867	298.351	-2.56449	298.351	39.965		298.351	39.49	298.351	18.5478	298.351
11.0826	1345.18	11.0826	1147	11.0826	1139.35	11.0826	1243.83	11.0826	1184.82	11.0826	1201.18	11.0826	1179.59	11.0826	1200.35	11.0826	1155.18		300.537	50.3376	299.55	5.16424	299.55	2.82694	299.55	25.1831	299.55	2.73343	299.55	22.3873		299.55	36.1402	299.55	9.05117	299.55	5.27619	299.55	35.5269	299.55	4.59867	299.55	44.3565		299.55	38.3015	299.55	16.1116	299.55
11.0956	1360.5	11.0956	1128	11.0956	1173	11.0956	1202.32	11.0956	1185.84	11.0956	1120	11.0956	1195.16	11.0956	1141.67	11.0956	1126.83		301.745	41.6374	300.75	5.18934	300.75	10.9938	300.75	22.7072	300.75	4.65965	300.75	22.2512		300.75	34.2163	300.75	10.724	300.75	7.92069	300.75	23.2318	300.75	7.71383	300.75	43.0794		300.75	34.847	300.75	13.9426	300.75
11.1086	1356.27	11.1086	1115.22	11.1086	1196.6	11.1086	1278.69	11.1086	1127.35	11.1086	1134.7	11.1086	1227.23	11.1086	1123.45	11.1086	1125.07		302.953	41.8133	301.949	9.78327	301.949	18.3334	301.949	9.90345	301.949	14.0874	301.949	13.7124		301.949	31.9175	301.949	9.12002	301.949	7.00939	301.949	30.4267	301.949	4.08223	301.949	46.9129		301.949	30.1322	301.949	16.0962	301.949
11.1216	1323.37	11.1216	1174.69	11.1216	1201.19	11.1216	1273.48	11.1216	1144.55	11.1216	1153.99	11.1216	1173.55	11.1216	1143.32	11.1216	1154.77		304.161	46.5875	303.148	10.2806	303.148	21.594	303.148	19.9769	303.148	13.6949	303.148	6.37633		303.148	27.6366	303.148	6.03539	303.148	7.30361	303.148	28.7135	303.148	4.54803	303.148	41.0656		303.148	22.9389	303.148	18.9572	303.148
11.1346	1351.89	11.1346	1145.39	11.1346	1118.01	11.1346	1250.54	11.1346	1171.68	11.1346	1126.93	11.1346	1138.46	11.1346	1156.2	11.1346	1190.97		305.369	43.8894	304.348	6.9679	304.348	9.52237	304.348	10.4131	304.348	3.84236	304.348	9.80097		304.348	26.7599	304.348	4.65732	304.348	6.42454	304.348	25.4035	304.348	4.10423	304.348	36.7738		304.348	29.5066	304.348	14.4766	304.348
11.1476	1402.04	11.1476	1182.61	11.1476	1139.28	11.1476	1231.45	11.1476	1176.63	11.1476	1186.51	11.1476	1157.42	11.1476	1188.24	11.1476	1129.56		306.577	43.771	305.547	6.50743	305.547	13.2204	305.547	6.96124	305.547	11.2455	305.547	16.1211		305.547	28.7317	305.547	3.23114	305.547	4.53353	305.547	26.8731	305.547	-0.2027	305.547	30.0129		305.547	41.3784	305.547	13.5778	305.547
11.1606	1366.14	11.1606	1111.8	11.1606	1155.47	11.1606	1215.3	11.1606	1191.99	11.1606	1238.44	11.1606	1177.14	11.1606	1178.67	11.1606	1105.78		307.785	51.0217	306.747	6.21223	306.747	19.5163	306.747	8.54814	306.747	13.5473	306.747	14.3757		306.747	34.5576	306.747	6.19893	306.747	1.06868	306.747	30.7024	306.747	2.16261	306.747	26.4377		306.747	34.5721	306.747	15.5548	306.747
11.1736	1399.01	11.1736	1070.88	11.1736	1156.86	11.1736	1278.32	11.1736	1261.95	11.1736	1147.13	11.1736	1149.5	11.1736	1151.14	11.1736	1151.44		308.993	52.2874	307.946	4.54042	307.946	5.61782	307.946	-8.67873	307.946	3.63517	307.946	18.1631		307.946	44.6889	307.946	8.81389	307.946	0.8891	307.946	36.6493	307.946	6.12818	307.946	39.1131		307.946	28.53	307.946	9.77929	307.946
11.1866	1357.35	11.1866	1120	11.1866	1142.2	11.1866	1273.43	11.1866	1156.98	11.1866	1229.42	11.1866	1161.03	11.1866	1195.46	11.1866	1113.35		310.201	47.6701	309.145	5.2649	309.145	1.57736	309.145	-5.4573	309.145	7.90175	309.145	25.4795		309.145	41.3305	309.145	3.43381	309.145	6.61193	309.145	33.3462	309.145	1.93104	309.145	43.4261		309.145	38.5316	309.145	9.07718	309.145
11.1996	1431.69	11.1996	1123.92	11.1996	1170.34	11.1996	1208.4	11.1996	1197.05	11.1996	1134.92	11.1996	1154.79	11.1996	1200.81	11.1996	1187.25		311.409	55.2754	310.345	8.15273	310.345	-1.09892	310.345	7.21451	310.345	8.95434	310.345	17.0039		310.345	30.5898	310.345	5.09985	310.345	7.93568	310.345	37.0049	310.345	1.64993	310.345	35.7878		310.345	33.4337	310.345	11.5813	310.345
11.2126	1395.69	11.2126	1160.6	11.2126	1148.29	11.2126	1264.85	11.2126	1225.91	11.2126	1175.23	11.2126	1186.01	11.2126	1118.55	11.2126	1149.08		312.617	64.3861	311.544	12.1041	311.544	18.9776	311.544	25.3891	311.544	8.53217	311.544	24.6107		311.544	37.2075	311.544	12.4559	311.544	14.0936	311.544	44.7515	311.544	6.34028	311.544	35.2082		311.544	24.8759	311.544	10.0953	311.544
11.2256	1379.8	11.2256	1109.68	11.2256	1097.25	11.2256	1266.84	11.2256	1188.26	11.2256	1169.03	11.2256	1209.19	11.2256	1159.45	11.2256	1160.72		313.825	56.9061	312.744	12.0863	312.744	27.7367	312.744	18.89	312.744	2.64098	312.744	27.0879		312.744	34.5775	312.744	4.32466	312.744	8.10361	312.744	25.9289	312.744	2.99743	312.744	43.3372		312.744	50.6808	312.744	18.1907	312.744
11.2386	1377.52	11.2386	1131.34	11.2386	1174.42	11.2386	1316.27	11.2386	1176.97	11.2386	1209.74	11.2386	1197.31	11.2386	1137.14	11.2386	1146.44		315.034	40.7625	313.943	9.16322	313.943	37.0035	313.943	37.5628	313.943	5.25649	313.943	18.1201		313.943	22.2925	313.943	3.13639	313.943	6.29409	313.943	33.6406	313.943	5.78931	313.943	32.325		313.943	54.1724	313.943	12.9237	313.943
11.2516	1386.62	11.2516	1104.28	11.2516	1242.82	11.2516	1250.06	11.2516	1159.91	11.2516	1186.34	11.2516	1183.2	11.2516	1125.14	11.2516	1199.39		316.242	48.8002	315.142	14.7228	315.142	23.3163	315.142	15.1906	315.142	10.3059	315.142	1.41476		315.142	40.4915	315.142	9.50921	315.142	10.9166	315.142	47.0539	315.142	11.9679	315.142	39.0516		315.142	44.8448	315.142	16.5847	315.142
11.2646	1397.35	11.2646	1109.77	11.2646	1158.59	11.2646	1155.58	11.2646	1159.35	11.2646	1134.28	11.2646	1128.2	11.2646	1166.39	11.2646	1129.89		317.45	58.1932	316.342	10.1656	316.342	37.6776	316.342	16.4516	316.342	16.1579	316.342	22.0937		316.342	30.7344	316.342	4.47048	316.342	9.0882	316.342	35.8003	316.342	2.89206	316.342	37.8287		316.342	42.3572	316.342	18.9539	316.342
11.2776	1353.43	11.2776	1101.63	11.2776	1147.72	11.2776	1272.61	11.2776	1193.42	11.2776	1165.48	11.2776	1159.61	11.2776	1125.14	11.2776	1202.34		318.658	44.4556	317.541	7.87762	317.541	2.40755	317.541	32.1787	317.541	19.7164	317.541	23.9999		317.541	27.7821	317.541	-0.79506	317.541	2.76529	317.541	21.6592	317.541	3.85654	317.541	45.6955		317.541	55.4554	317.541	17.8922	317.541
11.2906	1298.34	11.2906	1020.09	11.2906	1138.39	11.2906	1259.71	11.2906	1172.45	11.2906	1113.27	11.2906	1181.48	11.2906	1131.2	11.2906	1143.79		319.866	53.0183	318.741	11.4931	318.741	1.42098	318.741	47.8635	318.741	1.17014	318.741	6.88125		318.741	42.4048	318.741	8.4186	318.741	9.90971	318.741	29.364	318.741	4.82122	318.741	35.9429		318.741	32.5734	318.741	16.2715	318.741
11.3036	1317.23	11.3036	1135.91	11.3036	1159.52	11.3036	1298.39	11.3036	1142.43	11.3036	1184.44	11.3036	1207.26	11.3036	1198.37	11.3036	1132.24		321.074	69.3559	319.94	10.4604	319.94	55.6137	319.94	9.79663	319.94	13.6238	319.94	29.6813		319.94	40.5154	319.94	9.40339	319.94	6.11578	319.94	36.021	319.94	5.73064	319.94	41.6791		319.94	43.4477	319.94	21.0001	319.94
11.3166	1346.94	11.3166	1125.02	11.3166	1098.13	11.3166	1221.17	11.3166	1196.88	11.3166	1240.88	11.3166	1113.2	11.3166	1244.9	11.3166	1162.93		322.282	59.9179	321.139	-0.10869	321.139	12.4697	321.139	11.8254	321.139	7.94393	321.139	0.95608		321.139	33.8591	321.139	11.341	321.139	9.0019	321.139	23.5963	321.139	-0.99089	321.139	36.9183		321.139	38.0969	321.139	17.1402	321.139
11.3296	1381.58	11.3296	1121.05	11.3296	1146.41	11.3296	1277.31	11.3296	1142.66	11.3296	1178.76	11.3296	1114.98	11.3296	1200.54	11.3296	1128.42		323.49	64.8495	322.339	7.90675	322.339	53.8916	322.339	11.067	322.339	10.6258	322.339	26.1284		322.339	44.8624	322.339	9.56139	322.339	12.8216	322.339	40.9125	322.339	9.94714	322.339	51.6793		322.339	42.0367	322.339	11.4156	322.339
11.3426	1379.07	11.3426	1112.2	11.3426	1061.91	11.3426	1210.52	11.3426	1147.87	11.3426	1106.61	11.3426	1150.21	11.3426	1085.57	11.3426	1157.34		324.698	60.2899	323.538	10.3196	323.538	32.2584	323.538	12.8862	323.538	29.6337	323.538	29.9724		323.538	63.5947	323.538	8.54609	323.538	10.4324	323.538	35.1816	323.538	4.55492	323.538	37.6959		323.538	51.6399	323.538	16.3248	323.538
11.3556	1352.86	11.3556	1132.33	11.3556	1184.88	11.3556	1197.38	11.3556	1193.5	11.3556	1192.13	11.3556	1189.72	11.3556	1135.28	11.3556	1166.71		325.906	77.5577	324.738	5.41727	324.738	9.6747	324.738	31.9843	324.738	21.2126	324.738	35.4092		324.738	55.6027	324.738	13.573	324.738	8.40274	324.738	28.4028	324.738	5.50326	324.738	17.9678		324.738	49.7269	324.738	7.57517	324.738
11.3686	1438.23	11.3686	1133	11.3686	1110.43	11.3686	1223.83	11.3686	1177.75	11.3686	1190.21	11.3686	1150.76	11.3686	1167.66	11.3686	1167.96		327.114	50.8105	325.937	11.8709	325.937	22.6911	325.937	29.6142	325.937	21.2975	325.937	24.9799		325.937	55.5417	325.937	6.32025	325.937	4.85353	325.937	23.3675	325.937	11.5049	325.937	37.7475		325.937	40.5865	325.937	16.5385	325.937
11.3816	1362.35	11.3816	1105.5	11.3816	1142.08	11.3816	1224.05	11.3816	1164.67	11.3816	1219.4	11.3816	1173.65	11.3816	1180.38	11.3816	1140.5		328.322	56.7105	327.136	5.76344	327.136	17.1579	327.136	30.7575	327.136	14.8647	327.136	36.4793		327.136	52.0947	327.136	2.93039	327.136	6.44875	327.136	23.2851	327.136	8.14092	327.136	31.3141		327.136	52.9513	327.136	19.7057	327.136
11.3946	1355.19	11.3946	1101.19	11.3946	1126.17	11.3946	1185.53	11.3946	1200.59	11.3946	1219.12	11.3946	1180.63	11.3946	1170.68	11.3946	1128.68		329.53	64.1598	328.336	5.75433	328.336	2.74983	328.336	35.2292	328.336	29.5678	328.336	27.2794		328.336	53.2686	328.336	3.97957	328.336	8.59901	328.336	33.9234	328.336	7.54832	328.336	46.4992		328.336	61.0638	328.336	17.6939	328.336
11.4076	1342	11.4076	1131.64	11.4076	1173.28	11.4076	1246.13	11.4076	1279.13	11.4076	1231.07	11.4076	1127.15	11.4076	1189.5	11.4076	1182.78		330.738	64.6656	329.535	10.7479	329.535	29.5563	329.535	16.9854	329.535	8.37375	329.535	32.5127		329.535	46.3988	329.535	6.62282	329.535	15.4417	329.535	35.5335	329.535	9.21707	329.535	55.1664		329.535	57.159	329.535	12.6834	329.535
11.4206	1333.65	11.4206	1111.04	11.4206	1222	11.4206	1244.57	11.4206	1206.01	11.4206	1236.59	11.4206	1139.53	11.4206	1145.08	11.4206	1128.22		331.946	70.6736	330.735	9.21463	330.735	39.4417	330.735	14.7256	330.735	4.07349	330.735	33.463		330.735	43.8539	330.735	8.19723	330.735	6.17077	330.735	30.0552	330.735	5.83163	330.735	49.4611		330.735	76.4377	330.735	15.5283	330.735
11.4336	1404.78	11.4336	1052.67	11.4336	1168.76	11.4336	1242.18	11.4336	1169.93	11.4336	1201.57	11.4336	1226.4	11.4336	1152.81	11.4336	1153.89		333.154	63.7999	331.934	10.6715	331.934	45.3812	331.934	19.1085	331.934	13.1599	331.934	20.5949		331.934	43.6319	331.934	5.4132	331.934	7.65725	331.934	26.5167	331.934	3.82146	331.934	58.0629		331.934	76.2973	331.934	19.7431	331.934
11.4466	1358.98	11.4466	1124.28	11.4466	1180.97	11.4466	1292.32	11.4466	1253.27	11.4466	1177.33	11.4466	1219.72	11.4466	1130.64	11.4466	1197.44		334.362	64.9576	333.133	8.40651	333.133	62.3351	333.133	16.4223	333.133	20.1398	333.133	31.0887		333.133	45.0981	333.133	1.79527	333.133	5.64669	333.133	35.2747	333.133	4.41547	333.133	61.6512		333.133	67.0406	333.133	19.6653	333.133
11.4596	1336.11	11.4596	1073.46	11.4596	1113.68	11.4596	1264.23	11.4596	1178.57	11.4596	1176.78	11.4596	1170.01	11.4596	1176.88	11.4596	1125.57		335.57	64.7727	334.333	9.40598	334.333	52.2401	334.333	24.0217	334.333	18.8149	334.333	43.6345		334.333	49.1626	334.333	7.2162	334.333	4.45661	334.333	40.2438	334.333	3.1709	334.333	59.7867		334.333	79.2168	334.333	12.746	334.333
11.4726	1372.67	11.4726	1127.51	11.4726	1145.42	11.4726	1287.24	11.4726	1172.39	11.4726	1184.03	11.4726	1137.64	11.4726	1189.15	11.4726	1176.64		336.779	69.0662	335.532	7.89065	335.532	35.0685	335.532	41.9808	335.532	12.6741	335.532	46.2448		335.532	49.4031	335.532	6.40419	335.532	6.11052	335.532	40.5166	335.532	2.86598	335.532	53.0523		335.532	93.8916	335.532	11.4241	335.532
11.4856	1382.34	11.4856	1119.49	11.4856	1166.64	11.4856	1269.28	11.4856	1161.7	11.4856	1238	11.4856	1200.03	11.4856	1168.28	11.4856	1259.72		337.987	73.2099	336.732	5.9316	336.732	25.5556	336.732	45.0515	336.732	7.45868	336.732	43.9655		336.732	51.3715	336.732	0.61277	336.732	1.79093	336.732	45.3897	336.732	5.27604	336.732	53.5104		336.732	98.6345	336.732	13.357	336.732
11.4986	1305.7	11.4986	1174.55	11.4986	1110.59	11.4986	1272.01	11.4986	1178.04	11.4986	1162.68	11.4986	1192.82	11.4986	1183.9	11.4986	1177.38		339.195	70.5204	337.931	6.76335	337.931	23.5171	337.931	18.9058	337.931	4.94031	337.931	38.0502		337.931	55.6062	337.931	4.61418	337.931	3.46394	337.931	49.9858	337.931	6.84216	337.931	56.4925		337.931	96.1685	337.931	13.1068	337.931
11.5116	1359.22	11.5116	1093.16	11.5116	1151.94	11.5116	1186.4	11.5116	1163.17	11.5116	1199.94	11.5116	1192.55	11.5116	1203.13	11.5116	1198.51		340.403	73.7476	339.13	9.4105	339.13	41.5684	339.13	4.65582	339.13	12.3394	339.13	41.7601		339.13	54.8629	339.13	7.61301	339.13	8.12201	339.13	36.5378	339.13	5.22094	339.13	56.0956		339.13	87.3389	339.13	15.168	339.13
11.5246	1350.02	11.5246	1112.24	11.5246	1130.79	11.5246	1219.67	11.5246	1201.95	11.5246	1166.21	11.5246	1198.87	11.5246	1161.53	11.5246	1206.68		341.611	83.0118	340.33	14.3129	340.33	48.7279	340.33	27.0087	340.33	17.5571	340.33	43.2831		340.33	55.2259	340.33	5.40109	340.33	8.11908	340.33	28.5593	340.33	2.11002	340.33	57.7863		340.33	86.0963	340.33	13.5238	340.33
11.5376	1365.9	11.5376	1082.52	11.5376	1124.17	11.5376	1210.76	11.5376	1190.93	11.5376	1189.51	11.5376	1168.49	11.5376	1187	11.5376	1158.91		342.819	83.2887	341.529	9.53221	341.529	34.259	341.529	38.042	341.529	2.18462	341.529	38.0184		341.529	61.8214	341.529	5.67488	341.529	10.8237	341.529	43.6175	341.529	1.18849	341.529	47.829		341.529	90.1202	341.529	12.3997	341.529
11.5506	1383.93	11.5506	1102.04	11.5506	1128.1	11.5506	1199.63	11.5506	1195.19	11.5506	1184.53	11.5506	1194.77	11.5506	1142.39	11.5506	1121.15		344.027	77.024	342.729	6.93668	342.729	44.5239	342.729	43.1776	342.729	3.41533	342.729	46.685		342.729	67.7942	342.729	6.37935	342.729	6.16479	342.729	29.259	342.729	2.45577	342.729	58.2984		342.729	92.0539	342.729	20.0999	342.729
11.5636	1374.05	11.5636	1108.81	11.5636	1112.81	11.5636	1210.95	11.5636	1211.57	11.5636	1220.04	11.5636	1163.96	11.5636	1219.22	11.5636	1167.61		345.235	82.0752	343.928	8.16333	343.928	61.8934	343.928	56.0885	343.928	23.3198	343.928	43.4517		343.928	62.6903	343.928	12.1826	343.928	6.69445	343.928	36.1629	343.928	6.2297	343.928	72.6352		343.928	112.791	343.928	23.5912	343.928
11.5766	1348.62	11.5766	1104.2	11.5766	1096.21	11.5766	1186.02	11.5766	1224.59	11.5766	1212.21	11.5766	1177.38	11.5766	1208.02	11.5766	1140.03		346.443	81.5365	345.127	14.1712	345.127	27.007	345.127	39.9843	345.127	-0.05856	345.127	46.1567		345.127	60.4336	345.127	10.7245	345.127	6.12906	345.127	46.7709	345.127	11.9589	345.127	61.1692		345.127	122.026	345.127	17.6784	345.127
11.5896	1345.37	11.5896	1102.21	11.5896	1123.79	11.5896	1175.05	11.5896	1140.95	11.5896	1185.89	11.5896	1114.32	11.5896	1164.47	11.5896	1133.16		347.651	75.0718	346.327	8.38203	346.327	38.6378	346.327	51.0995	346.327	24.3839	346.327	40.0719		346.327	57.586	346.327	10.3568	346.327	0.51873	346.327	39.0956	346.327	8.10379	346.327	56.9808		346.327	110.644	346.327	18.6209	346.327
11.6026	1317.94	11.6026	1116.03	11.6026	1156.17	11.6026	1268.33	11.6026	1178.03	11.6026	1218.2	11.6026	1191.89	11.6026	1138.63	11.6026	1153.49		348.859	88.917	347.526	3.53282	347.526	66.9981	347.526	53.2182	347.526	19.7759	347.526	39.2343		347.526	68.6299	347.526	8.13205	347.526	7.27228	347.526	44.2218	347.526	4.87527	347.526	46.8025		347.526	111.412	347.526	22.1767	347.526
11.6156	1343.86	11.6156	1151.56	11.6156	1156.07	11.6156	1241.9	11.6156	1188.07	11.6156	1161.27	11.6156	1163.59	11.6156	1123.23	11.6156	1175.16		350.067	96.8461	348.726	4.01836	348.726	46.7279	348.726	42.3547	348.726	18.7617	348.726	35.3629		348.726	69.8951	348.726	4.89386	348.726	11.4831	348.726	39.1214	348.726	3.90788	348.726	53.3603		348.726	150.24	348.726	18.8997	348.726
11.6286	1331.21	11.6286	1130.61	11.6286	1120.57	11.6286	1168.26	11.6286	1196.64	11.6286	1182.78	11.6286	1143.2	11.6286	1160.26	11.6286	1145.81		351.275	94.777	349.925	7.96655	349.925	59.2836	349.925	41.2461	349.925	4.52922	349.925	43.1953		349.925	60.8214	349.925	6.0489	349.925	-0.11832	349.925	53.5453	349.925	-2.68225	349.925	59.4463		349.925	129.024	349.925	14.3933	349.925
11.6416	1328.5	11.6416	1109.75	11.6416	1119.75	11.6416	1195.74	11.6416	1170.01	11.6416	1191.5	11.6416	1155.5	11.6416	1200.74	11.6416	1151.5		352.483	77.0355	351.124	12.5836	351.124	69.3056	351.124	28.1577	351.124	2.286	351.124	42.3421		351.124	66.8326	351.124	8.70151	351.124	7.08782	351.124	20.3898	351.124	1.57918	351.124	75.2456		351.124	123.78	351.124	22.1323	351.124
11.6546	1333.7	11.6546	1147.43	11.6546	1118.56	11.6546	1262.79	11.6546	1182.2	11.6546	1139.69	11.6546	1171.84	11.6546	1195.94	11.6546	1208.05		353.691	86.0315	352.324	13.463	352.324	50.7707	352.324	21.6059	352.324	9.97681	352.324	58.1882		352.324	75.2154	352.324	6.73423	352.324	5.24601	352.324	31.1827	352.324	-3.88435	352.324	46.1928		352.324	121.185	352.324	13.4751	352.324
11.6676	1341.57	11.6676	1126.23	11.6676	1173.94	11.6676	1256.91	11.6676	1167.37	11.6676	1206.67	11.6676	1156.29	11.6676	1212.17	11.6676	1165.41		354.899	75.9764	353.523	9.59893	353.523	70.1824	353.523	73.8752	353.523	11.0277	353.523	37.0361		353.523	62.7273	353.523	1.92037	353.523	8.14759	353.523	47.6699	353.523	8.67733	353.523	63.6234		353.523	113.845	353.523	7.66262	353.523
11.6806	1336.8	11.6806	1132.44	11.6806	1152.52	11.6806	1246.56	11.6806	1126.6	11.6806	1229.36	11.6806	1168.44	11.6806	1194.8	11.6806	1169.64		356.107	86.6392	354.723	8.58325	354.723	59.233	354.723	48.3415	354.723	17.7667	354.723	51.936		354.723	75.8526	354.723	12.2822	354.723	-1.28007	354.723	30.9544	354.723	6.05557	354.723	59.2285		354.723	141.594	354.723	13.2341	354.723
11.6936	1351.04	11.6936	1091	11.6936	1164.4	11.6936	1231.09	11.6936	1172.94	11.6936	1194.76	11.6936	1225	11.6936	1155.18	11.6936	1157.99		357.315	103.132	355.922	4.87377	355.922	66.0185	355.922	26.8818	355.922	15.4713	355.922	40.9774		355.922	67.5039	355.922	4.63897	355.922	2.77723	355.922	39.2311	355.922	4.07553	355.922	56.2696		355.922	146.225	355.922	20.8433	355.922
11.7066	1344.7	11.7066	1079.4	11.7066	1114.38	11.7066	1232.7	11.7066	1173.19	11.7066	1175.7	11.7066	1202.99	11.7066	1135.3	11.7066	1134.3		358.524	96.8386	357.121	17.7427	357.121	55.3459	357.121	48.0052	357.121	21.4648	357.121	59.3403		357.121	81.6902	357.121	8.28807	357.121	8.4938	357.121	48.9611	357.121	8.31228	357.121	61.3407		357.121	155.674	357.121	12.7039	357.121
11.7196	1323.81	11.7196	1080.93	11.7196	1105.26	11.7196	1252.57	11.7196	1167.83	11.7196	1199.23	11.7196	1160.84	11.7196	1160.3	11.7196	1113.5		359.732	92.0718	358.321	20.3771	358.321	43.7323	358.321	24.1292	358.321	24.077	358.321	53.5988		358.321	77.0157	358.321	5.51478	358.321	5.82746	358.321	46.8338	358.321	1.29547	358.321	71.409		358.321	153.864	358.321	15.7267	358.321
11.7326	1343.53	11.7326	1133.07	11.7326	1094.63	11.7326	1268.16	11.7326	1159.8	11.7326	1201.48	11.7326	1209.19	11.7326	1192.05	11.7326	1139.66		360.94	83.838	359.52	3.4605	359.52	75.308	359.52	12.8164	359.52	26.9078	359.52	49.7226		359.52	68.5401	359.52	10.6061	359.52	6.02938	359.52	24.3378	359.52	-1.70904	359.52	57.6982		359.52	155.258	359.52	2.65981	359.52
11.7456	1337.23	11.7456	1194.2	11.7456	1178.52	11.7456	1251.89	11.7456	1183.83	11.7456	1201.02	11.7456	1206.16	11.7456	1168.82	11.7456	1137.57		362.148	104.594	360.72	8.10713	360.72	81.5138	360.72	48.073	360.72	18.1976	360.72	57.8371		360.72	73.1629	360.72	11.1524	360.72	5.44051	360.72	55.2176	360.72	0.25995	360.72	55.7452		360.72	158.353	360.72	7.25886	360.72
11.7586	1346.49	11.7586	1154.54	11.7586	1162.57	11.7586	1273.7	11.7586	1188.09	11.7586	1184.51	11.7586	1147.41	11.7586	1186.02	11.7586	1146.17		363.356	90.6028	361.919	6.05506	361.919	41.6366	361.919	33.1753	361.919	17.8766	361.919	64.0884		361.919	74.2488	361.919	14.6772	361.919	3.73225	361.919	34.8375	361.919	9.12909	361.919	68.1624		361.919	160.14	361.919	13.1742	361.919
11.7716	1398.29	11.7716	1112.64	11.7716	1187.6	11.7716	1295.2	11.7716	1187.55	11.7716	1211.43	11.7716	1162.73	11.7716	1167.87	11.7716	1171.26		364.564	109.601	363.118	5.95519	363.118	44.6498	363.118	48.1594	363.118	30.127	363.118	51.2046		363.118	76.2021	363.118	15.964	363.118	4.65297	363.118	46.5757	363.118	9.07835	363.118	70.847		363.118	160.061	363.118	12.2903	363.118
11.7846	1351.81	11.7846	1112.41	11.7846	1180.84	11.7846	1253.8	11.7846	1141.95	11.7846	1253.42	11.7846	1145.84	11.7846	1167.58	11.7846	1206.27		365.772	95.0843	364.318	3.12958	364.318	46.5904	364.318	48.2279	364.318	19.169	364.318	45.5573		364.318	88.0135	364.318	10.54	364.318	16.7913	364.318	59.6283	364.318	2.49322	364.318	69.6356		364.318	176.473	364.318	16.1717	364.318
11.7976	1326.88	11.7976	1143.75	11.7976	1157.48	11.7976	1222.06	11.7976	1133.92	11.7976	1236.36	11.7976	1131.31	11.7976	1155.92	11.7976	1214.69		366.98	99.8412	365.517	6.70892	365.517	54.802	365.517	43.8551	365.517	20.3107	365.517	63.1374		365.517	88.6708	365.517	9.29082	365.517	7.64607	365.517	54.4922	365.517	2.52715	365.517	77.1283		365.517	169.639	365.517	24.2221	365.517
11.8106	1357.97	11.8106	1153.79	11.8106	1165.93	11.8106	1218	11.8106	1153.69	11.8106	1176.79	11.8106	1153	11.8106	1144.86	11.8106	1166.3		368.188	131.109	366.717	6.45751	366.717	59.9209	366.717	51.3342	366.717	13.921	366.717	71.5268		366.717	81.9721	366.717	10.0119	366.717	7.64976	366.717	45.7653	366.717	3.32718	366.717	78.9449		366.717	180.336	366.717	21.2351	366.717
11.8236	1421.48	11.8236	1137.17	11.8236	1143.9	11.8236	1214.33	11.8236	1150.45	11.8236	1150.39	11.8236	1153.62	11.8236	1147.83	11.8236	1166.49		369.396	110.322	367.916	7.43704	367.916	66.0256	367.916	53.7429	367.916	30.9107	367.916	69.1095		367.916	79.3418	367.916	11.7727	367.916	7.65346	367.916	47.9804	367.916	5.8538	367.916	75.1189		367.916	174.833	367.916	16.7801	367.916
11.8366	1403.72	11.8366	1104.96	11.8366	1163.26	11.8366	1222.22	11.8366	1181.66	11.8366	1175.24	11.8366	1159.62	11.8366	1164.62	11.8366	1126.31		370.604	118.952	369.115	6.23149	369.115	87.7555	369.115	41.7356	369.115	30.0143	369.115	73.9983		369.115	81.6093	369.115	10.2962	369.115	4.39937	369.115	43.0191	369.115	9.59838	369.115	74.0383		369.115	180.242	369.115	16.3451	369.115
11.8496	1351.5	11.8496	1092.55	11.8496	1195.68	11.8496	1241.41	11.8496	1216.64	11.8496	1186.09	11.8496	1188.1	11.8496	1163.18	11.8496	1153.6		371.812	112.572	370.315	2.49327	370.315	86.285	370.315	45.7058	370.315	21.4447	370.315	66.6306		370.315	83.9982	370.315	7.02462	370.315	8.49591	370.315	41.0532	370.315	8.8836	370.315	74.0144		370.315	181.056	370.315	16.846	370.315
11.8626	1377.52	11.8626	1142.65	11.8626	1186.47	11.8626	1218.62	11.8626	1201.92	11.8626	1197.69	11.8626	1197.93	11.8626	1153.26	11.8626	1214.11		373.02	118.17	371.514	7.35084	371.514	67.0527	371.514	53.024	371.514	22.4664	371.514	61.4594		371.514	92.7988	371.514	7.53141	371.514	10.4013	371.514	43.0319	371.514	6.47284	371.514	77.9423		371.514	165.977	371.514	18.7674	371.514
11.8756	1367.73	11.8756	1131.3	11.8756	1152.58	11.8756	1236.55	11.8756	1172.86	11.8756	1212.43	11.8756	1168.15	11.8756	1129.72	11.8756	1183.3		374.228	113.814	372.714	14.8869	372.714	75.5865	372.714	51.216	372.714	15.5917	372.714	66.4387		372.714	87.1243	372.714	8.18577	372.714	7.06906	372.714	35.0263	372.714	6.41518	372.714	79.4478		372.714	157.433	372.714	20.748	372.714
11.8886	1364.82	11.8886	1099.81	11.8886	1151.28	11.8886	1245.11	11.8886	1152.9	11.8886	1186.38	11.8886	1153.05	11.8886	1137.13	11.8886	1164.35		375.436	116.575	373.913	9.36266	373.913	96.3045	373.913	58.3986	373.913	12.2241	373.913	61.8207		373.913	73.9036	373.913	7.95063	373.913	9.68233	373.913	38.3473	373.913	3.17307	373.913	75.6619		373.913	157.311	373.913	14.5348	373.913
11.9016	1375.63	11.9016	1102	11.9016	1144.15	11.9016	1252.26	11.9016	1188	11.9016	1183.85	11.9016	1163.62	11.9016	1162.06	11.9016	1167.38		376.644	103.104	375.112	0.69789	375.112	105.303	375.112	77.3669	375.112	25.7884	375.112	60.3993		375.112	85.2201	375.112	11.4644	375.112	11.4349	375.112	46.4592	375.112	-0.07889	375.112	69.4631		375.112	168.296	375.112	7.60248	375.112
11.9146	1395.07	11.9146	1113.37	11.9146	1110.13	11.9146	1261.17	11.9146	1220.29	11.9146	1194.04	11.9146	1184.7	11.9146	1174.04	11.9146	1153.34		377.852	116.649	376.312	5.03688	376.312	91.6318	376.312	85.1962	376.312	39.9785	376.312	62.8306		376.312	95.9788	376.312	15.4981	376.312	14.7023	376.312	47.4523	376.312	4.76719	376.312	68.7113		376.312	182.073	376.312	13.3962	376.312
11.9276	1379.2	11.9276	1077.82	11.9276	1117.85	11.9276	1256.78	11.9276	1219.06	11.9276	1187.41	11.9276	1173.55	11.9276	1177.34	11.9276	1170.45		379.06	109.899	377.511	8.87363	377.511	60.3272	377.511	63.5406	377.511	16.8625	377.511	63.9337		377.511	90.7493	377.511	14.1953	377.511	13.0247	377.511	58.6785	377.511	6.99863	377.511	74.3369		377.511	205.885	377.511	18.862	377.511
11.9406	1392.99	11.9406	1073.47	11.9406	1130.7	11.9406	1268.82	11.9406	1237.73	11.9406	1165.14	11.9406	1166.6	11.9406	1140.05	11.9406	1185.22		380.268	107.743	378.711	8.41425	378.711	77.1791	378.711	65.4843	378.711	6.60311	378.711	66.3793		378.711	77.8828	378.711	11.9464	378.711	3.68402	378.711	51.6339	378.711	3.20806	378.711	62.3008		378.711	205.773	378.711	20.1411	378.711
11.9536	1369.97	11.9536	1128.51	11.9536	1149.58	11.9536	1287.26	11.9536	1258.09	11.9536	1222.24	11.9536	1186.14	11.9536	1123.86	11.9536	1157		381.476	105.672	379.91	11.3218	379.91	93.2376	379.91	56.0809	379.91	11.9735	379.91	62.7003		379.91	89.1202	379.91	14.597	379.91	3.07456	379.91	52.404	379.91	1.90287	379.91	88.0591		379.91	196.719	379.91	13.6046	379.91
11.9666	1336.61	11.9666	1121.4	11.9666	1170.99	11.9666	1266.89	11.9666	1245.44	11.9666	1229.27	11.9666	1179.46	11.9666	1164.59	11.9666	1144.03		382.685	111.93	381.109	14.2298	381.109	58.5683	381.109	49.9656	381.109	15.7016	381.109	70.0541		381.109	84.8572	381.109	9.50002	381.109	5.752	381.109	53.8767	381.109	8.3498	381.109	93.1698		381.109	191.659	381.109	9.1784	381.109
11.9796	1365.03	11.9796	1077.75	11.9796	1168.98	11.9796	1229.61	11.9796	1203.43	11.9796	1189.57	11.9796	1158.15	11.9796	1174.75	11.9796	1167.25		383.893	116.211	382.309	16.1181	382.309	70.4518	382.309	45.8847	382.309	13.5943	382.309	73.1661		382.309	96.9708	382.309	9.25978	382.309	6.87865	382.309	54.4549	382.309	4.6276	382.309	80.9648		382.309	179.569	382.309	10.3859	382.309
11.9926	1364.45	11.9926	1063.45	11.9926	1147.35	11.9926	1246.61	11.9926	1210.73	11.9926	1194.8	11.9926	1154.78	11.9926	1166.23	11.9926	1165.65		385.101	116.296	383.508	14.873	383.508	60.4234	383.508	69.0332	383.508	0.33299	383.508	58.836		383.508	95.5501	383.508	15.8471	383.508	5.63749	383.508	33.0482	383.508	10.1318	383.508	80.661		383.508	196.282	383.508	14.6244	383.508
12.0056	1350.9	12.0056	1072.55	12.0056	1122.06	12.0056	1259.26	12.0056	1221.04	12.0056	1192.29	12.0056	1148.26	12.0056	1139.07	12.0056	1169.18		386.309	108.24	384.708	15.956	384.708	92.0637	384.708	62.5543	384.708	21.8195	384.708	61.8137		384.708	91.3169	384.708	9.53618	384.708	7.1517	384.708	10.7972	384.708	6.43084	384.708	79.0514		384.708	220.868	384.708	12.8405	384.708
12.0186	1341.39	12.0186	1115.65	12.0186	1150.57	12.0186	1233.91	12.0186	1172.59	12.0186	1224.7	12.0186	1141.85	12.0186	1128.18	12.0186	1187.53		387.517	113.085	385.907	11.9633	385.907	89.7536	385.907	86.0441	385.907	29.5391	385.907	59.5647		385.907	83.5844	385.907	10.8176	385.907	6.18538	385.907	35.9579	385.907	8.55805	385.907	78.6449		385.907	216.337	385.907	16.662	385.907
12.0316	1355.43	12.0316	1148.31	12.0316	1188.16	12.0316	1238.63	12.0316	1153.62	12.0316	1198.93	12.0316	1141.05	12.0316	1169.14	12.0316	1192.21		388.725	119.406	387.106	7.85552	387.106	65.3448	387.106	33.1236	387.106	15.1751	387.106	62.3473		387.106	72.0125	387.106	6.78783	387.106	5.38408	387.106	38.4595	387.106	5.58992	387.106	75.1379		387.106	206.397	387.106	12.8473	387.106
12.0446	1341.22	12.0446	1129.27	12.0446	1173.43	12.0446	1244.97	12.0446	1155.79	12.0446	1174.34	12.0446	1153.76	12.0446	1161.75	12.0446	1199.04		389.933	120.721	388.306	11.525	388.306	79.8333	388.306	29.0649	388.306	13.0367	388.306	72.538		388.306	99.6757	388.306	1.24636	388.306	6.14651	388.306	45.6531	388.306	11.6458	388.306	75.4985		388.306	221.152	388.306	10.1313	388.306
12.0576	1355.2	12.0576	1112.24	12.0576	1163.83	12.0576	1243.29	12.0576	1169.86	12.0576	1197.84	12.0576	1168.14	12.0576	1164.64	12.0576	1169.55		391.141	127.165	389.505	11.3847	389.505	91.0341	389.505	85.0647	389.505	22.6628	389.505	72.567		389.505	84.965	389.505	0.5487	389.505	3.33223	389.505	41.8138	389.505	4.90342	389.505	81.9949		389.505	232.758	389.505	11.1318	389.505
12.0706	1401.24	12.0706	1106.84	12.0706	1152.44	12.0706	1263.04	12.0706	1204.67	12.0706	1206.83	12.0706	1173.03	12.0706	1169.12	12.0706	1180.32		392.349	127.519	390.705	5.56073	390.705	80.4497	390.705	46.3472	390.705	25.6596	390.705	69.7542		390.705	100.564	390.705	10.2708	390.705	4.30655	390.705	37.0266	390.705	0.05448	390.705	114.069		390.705	228.262	390.705	14.027	390.705
12.0836	1382.51	12.0836	1121.2	12.0836	1128.91	12.0836	1241.27	12.0836	1205.5	12.0836	1219.7	12.0836	1203.81	12.0836	1134.71	12.0836	1183.4		393.557	125.684	391.904	14.2069	391.904	101.7	391.904	66.4723	391.904	14.1859	391.904	83.3413		391.904	96.8714	391.904	5.5235	391.904	10.1047	391.904	38.0269	391.904	10.6405	391.904	88.2633		391.904	202.54	391.904	17.8873	391.904
12.0966	1381.08	12.0966	1124.3	12.0966	1144.95	12.0966	1238.54	12.0966	1178.78	12.0966	1194.47	12.0966	1170.04	12.0966	1137.99	12.0966	1114.99		394.765	136.927	393.103	11.7171	393.103	110.989	393.103	69.1915	393.103	2.6197	393.103	78.3202		393.103	84.6362	393.103	3.4918	393.103	2.83473	393.103	43.7419	393.103	-0.19529	393.103	92.0326		393.103	246.854	393.103	21.7544	393.103
12.1096	1387.22	12.1096	1110.42	12.1096	1146.35	12.1096	1279.46	12.1096	1177.53	12.1096	1169.1	12.1096	1139.67	12.1096	1167.98	12.1096	1138.7		395.973	143.398	394.303	6.99022	394.303	82.6455	394.303	53.1063	394.303	20.0669	394.303	75.313		394.303	86.5893	394.303	11.5396	394.303	5.95055	394.303	48.7274	394.303	8.10393	394.303	86.0505		394.303	255.737	394.303	22.9018	394.303
12.1226	1359.43	12.1226	1124.62	12.1226	1160.88	12.1226	1274.16	12.1226	1182.23	12.1226	1186.95	12.1226	1150.77	12.1226	1201.01	12.1226	1160.48		397.181	131.699	395.502	9.15432	395.502	70.9839	395.502	58.5497	395.502	-5.16668	395.502	76.886		395.502	96.5845	395.502	9.76432	395.502	1.94282	395.502	56.2749	395.502	6.41013	395.502	87.1947		395.502	223.327	395.502	10.7017	395.502
12.1356	1334.68	12.1356	1137.05	12.1356	1140.94	12.1356	1215.69	12.1356	1201.87	12.1356	1201.14	12.1356	1149.02	12.1356	1178.71	12.1356	1140.18		398.389	122.976	396.702	9.52337	396.702	97.8337	396.702	59.6416	396.702	23.3314	396.702	80.6237		396.702	87.8304	396.702	11.1073	396.702	4.72358	396.702	61.5662	396.702	6.045	396.702	84.0916		396.702	269.889	396.702	11.5061	396.702
12.1486	1347.3	12.1486	1135.78	12.1486	1143.59	12.1486	1196.38	12.1486	1236.64	12.1486	1204.53	12.1486	1135.66	12.1486	1199.43	12.1486	1151.38		399.597	119.022	397.901	13.6213	397.901	101.299	397.901	57.2899	397.901	25.0891	397.901	91.1659		397.901	105.749	397.901	15.5252	397.901	15.9901	397.901	59.1127	397.901	9.3277	397.901	87.6256		397.901	230.994	397.901	7.02723	397.901
12.1616	1390.65	12.1616	1081.94	12.1616	1162.47	12.1616	1261	12.1616	1218	12.1616	1226.59	12.1616	1119.24	12.1616	1194.47	12.1616	1148.59		400.805	119.202	399.1	5.81848	399.1	80.4561	399.1	60.0212	399.1	18.7331	399.1	82.3509		399.1	98.2772	399.1	10.9038	399.1	12.008	399.1	60.8311	399.1	7.67934	399.1	92.5272		399.1	246.816	399.1	9.88497	399.1
12.1746	1379.34	12.1746	1074.81	12.1746	1129.54	12.1746	1254.17	12.1746	1181.57	12.1746	1245.66	12.1746	1124.92	12.1746	1174.21	12.1746	1162.51		402.013	119.393	400.3	12.6802	400.3	52.2289	400.3	55.6213	400.3	12.7784	400.3	68.0814		400.3	95.9794	400.3	3.3539	400.3	7.28964	400.3	42.4448	400.3	4.76804	400.3	96.6664		400.3	257.104	400.3	12.438	400.3
12.1876	1385.33	12.1876	1112.66	12.1876	1140.98	12.1876	1216.67	12.1876	1197.65	12.1876	1220.35	12.1876	1144.33	12.1876	1203.67	12.1876	1144.34		403.221	135.015	401.499	9.64166	401.499	74.6189	401.499	53.3352	401.499	17.3229	401.499	80.0644		401.499	100.696	401.499	9.56094	401.499	1.93525	401.499	29.9729	401.499	5.53175	401.499	85.8957		401.499	228.996	401.499	12.8951	401.499
12.2006	1395.68	12.2006	1106.87	12.2006	1155.8	12.2006	1212.59	12.2006	1205.19	12.2006	1180.05	12.2006	1163.22	12.2006	1189	12.2006	1144.19		404.43	136.508	402.699	9.64392	402.699	76.8206	402.699	53.8847	402.699	8.91856	402.699	102.7		402.699	101.648	402.699	15.3198	402.699	8.83634	402.699	34.727	402.699	8.89464	402.699	83.115		402.699	222.283	402.699	17.829	402.699
12.2136	1394.06	12.2136	1102.32	12.2136	1111.46	12.2136	1223.64	12.2136	1149.18	12.2136	1185.22	12.2136	1204.59	12.2136	1204.03	12.2136	1178.19		405.638	143.551	403.898	3.72697	403.898	81.5538	403.898	46.8102	403.898	26.356	403.898	88.7609		403.898	110.938	403.898	11.0708	403.898	8.95572	403.898	28.2074	403.898	10.0698	403.898	78.3078		403.898	265.542	403.898	17.8232	403.898
12.2266	1393.21	12.2266	1149.47	12.2266	1141.52	12.2266	1229.63	12.2266	1185.14	12.2266	1161.37	12.2266	1209.38	12.2266	1214.56	12.2266	1170.57		406.846	143.98	405.097	0.52176	405.097	85.4922	405.097	46.6515	405.097	36.045	405.097	79.5764		405.097	107.671	405.097	11.1305	405.097	9.31272	405.097	32.2614	405.097	9.42204	405.097	81.6545		405.097	260.013	405.097	16.8451	405.097
12.2396	1384.85	12.2396	1104.4	12.2396	1169.47	12.2396	1217.64	12.2396	1161.85	12.2396	1194.19	12.2396	1165.52	12.2396	1164.76	12.2396	1151.09		408.054	154.748	406.297	6.14208	406.297	77.4661	406.297	62.2381	406.297	28.2878	406.297	82.5215		406.297	107.31	406.297	7.54268	406.297	6.61358	406.297	43.0971	406.297	8.4536	406.297	94.8224		406.297	253.652	406.297	14.3304	406.297
12.2526	1346.95	12.2526	1097.43	12.2526	1152.88	12.2526	1246.11	12.2526	1195.09	12.2526	1224.96	12.2526	1181.94	12.2526	1151.43	12.2526	1174.98		409.262	137.642	407.496	7.72962	407.496	79.2465	407.496	72.3979	407.496	15.5057	407.496	83.5253		407.496	104.258	407.496	8.73527	407.496	4.96153	407.496	40.9456	407.496	5.69335	407.496	94.3041		407.496	252.153	407.496	9.2284	407.496
12.2656	1326.93	12.2656	1076.52	12.2656	1124.98	12.2656	1286.68	12.2656	1200.14	12.2656	1188.17	12.2656	1195.44	12.2656	1119.86	12.2656	1184.38		410.47	134.645	408.696	8.8015	408.696	79.7787	408.696	75.4237	408.696	14.5127	408.696	89.4927		408.696	96.7114	408.696	9.86032	408.696	3.65768	408.696	44.9653	408.696	2.37606	408.696	83.0756		408.696	265	408.696	11.356	408.696
12.2786	1363.55	12.2786	1124.77	12.2786	1184.42	12.2786	1229.92	12.2786	1179.18	12.2786	1184.85	12.2786	1167.72	12.2786	1156.64	12.2786	1197.32		411.678	132.225	409.895	11.6071	409.895	70.8873	409.895	84.4245	409.895	16.4073	409.895	88.8891		409.895	98.1168	409.895	8.58662	409.895	3.45799	409.895	46.7044	409.895	1.63368	409.895	80.6759		409.895	253.91	409.895	14.7784	409.895
12.2916	1378.84	12.2916	1097.68	12.2916	1180	12.2916	1204.53	12.2916	1201.54	12.2916	1190.3	12.2916	1147.12	12.2916	1154.61	12.2916	1197.19		412.886	163.135	411.094	11.4879	411.094	63.3726	411.094	76.4704	411.094	16.1543	411.094	84.4196		411.094	90.9981	411.094	7.05359	411.094	6.95705	411.094	42.0827	411.094	4.15999	411.094	87.1341		411.094	255.835	411.094	13.7291	411.094
12.3046	1329.15	12.3046	1120.62	12.3046	1158.31	12.3046	1257.37	12.3046	1165.09	12.3046	1173.89	12.3046	1165.15	12.3046	1129.19	12.3046	1173.32		414.094	158.883	412.294	11.9894	412.294	80.1439	412.294	62.5452	412.294	14.2686	412.294	77.1735		412.294	92.6626	412.294	8.06691	412.294	10.8481	412.294	43.6296	412.294	6.58848	412.294	94.4744		412.294	279.916	412.294	11.2761	412.294
12.3176	1410.96	12.3176	1085.82	12.3176	1104.09	12.3176	1228.27	12.3176	1190.08	12.3176	1236.31	12.3176	1151.21	12.3176	1149.09	12.3176	1136.34		415.302	128.674	413.493	13.5201	413.493	106.623	413.493	65.3841	413.493	15.9231	413.493	65.4493		413.493	102.664	413.493	6.92928	413.493	7.75125	413.493	41.1523	413.493	5.71349	413.493	79.5639		413.493	279.194	413.493	9.72842	413.493
12.3306	1354.76	12.3306	1109.27	12.3306	1148.34	12.3306	1187.39	12.3306	1218.73	12.3306	1202.48	12.3306	1167.91	12.3306	1179.69	12.3306	1157.43		416.51	132.871	414.693	11.7728	414.693	82.448	414.693	65.3181	414.693	18.319	414.693	72.5099		414.693	105.728	414.693	2.21369	414.693	2.38648	414.693	40.1175	414.693	3.23352	414.693	66.4322		414.693	261.496	414.693	10.5853	414.693
12.3436	1388.51	12.3436	1087.35	12.3436	1161.35	12.3436	1219.85	12.3436	1252.42	12.3436	1215	12.3436	1182.92	12.3436	1136.79	12.3436	1202.29		417.718	152.229	415.892	9.51968	415.892	82.5404	415.892	61.9987	415.892	23.0835	415.892	92.332		415.892	117.225	415.892	3.30874	415.892	2.80074	415.892	43.9152	415.892	2.11123	415.892	89.9043		415.892	252.069	415.892	12.9268	415.892
12.3566	1341.84	12.3566	1131.67	12.3566	1184.25	12.3566	1236.63	12.3566	1260.71	12.3566	1203.39	12.3566	1188.55	12.3566	1149.88	12.3566	1197.02		418.926	144.954	417.091	10.673	417.091	82.6328	417.091	63.6945	417.091	19.0153	417.091	91.609		417.091	121.266	417.091	9.14302	417.091	6.46996	417.091	44.6741	417.091	4.03793	417.091	103.606		417.091	257.99	417.091	15.4474	417.091
12.3696	1322.23	12.3696	1170.83	12.3696	1159.63	12.3696	1205.94	12.3696	1241.09	12.3696	1208.96	12.3696	1148.74	12.3696	1207.11	12.3696	1200.81		420.134	154.696	418.291	10.7241	418.291	106.969	418.291	62.2118	418.291	19.1002	418.291	83.9631		418.291	118.258	418.291	16.4935	418.291	12.1156	418.291	54.3825	418.291	7.47853	418.291	103.444		418.291	267.607	418.291	18.4569	418.291
12.3826	1375.76	12.3826	1118.82	12.3826	1175.82	12.3826	1222.11	12.3826	1230.47	12.3826	1230.21	12.3826	1184.08	12.3826	1207.29	12.3826	1192.63		421.342	146.919	419.49	7.853	419.49	97.6093	419.49	64.6841	419.49	19.1852	419.49	91.4468		419.49	120.665	419.49	16.0402	419.49	11.3972	419.49	58.5741	419.49	8.45767	419.49	108.29		419.49	290.158	419.49	21.3111	419.49
12.3956	1382.6	12.3956	1142.03	12.3956	1145.74	12.3956	1263.93	12.3956	1226.37	12.3956	1195.08	12.3956	1180.35	12.3956	1154.66	12.3956	1175.86		422.55	154.724	420.69	8.82718	420.69	98.6	420.69	55.0558	420.69	19.2701	420.69	90.6697		420.69	120.462	420.69	9.65556	420.69	9.56387	420.69	51.3989	420.69	8.81937	420.69	93.8917		420.69	280.76	420.69	19.0863	420.69
12.4086	1359.14	12.4086	1108.34	12.4086	1154	12.4086	1286.41	12.4086	1180.27	12.4086	1263.84	12.4086	1178.88	12.4086	1172.82	12.4086	1246.89		423.758	162.665	421.889	9.80149	421.889	92.6895	421.889	29.5129	421.889	7.62246	421.889	85.8961		421.889	109.466	421.889	9.48259	421.889	12.145	421.889	46.4988	421.889	8.13193	421.889	97.6759		421.889	284.864	421.889	14.4799	421.889
12.4216	1355.79	12.4216	1109.48	12.4216	1151.68	12.4216	1254.14	12.4216	1203.08	12.4216	1199.37	12.4216	1161.3	12.4216	1171.13	12.4216	1216.58		424.966	162.17	423.088	9.23005	423.088	115.044	423.088	53.2265	423.088	9.95819	423.088	86.7899		423.088	113.658	423.088	4.79282	423.088	6.41234	423.088	63.2583	423.088	8.13607	423.088	101.013		423.088	286.92	423.088	10.0492	423.088
12.4346	1290.28	12.4346	1122	12.4346	1139.72	12.4346	1234.59	12.4346	1207.27	12.4346	1196.42	12.4346	1158.36	12.4346	1146.23	12.4346	1164.86		426.175	166.797	424.288	4.35557	424.288	100.926	424.288	50.1766	424.288	29.1035	424.288	96.254		424.288	127.232	424.288	6.8482	424.288	4.55605	424.288	55.097	424.288	8.3727	424.288	108.944		424.288	281.22	424.288	8.6009	424.288
12.4476	1369.33	12.4476	1061.9	12.4476	1153.96	12.4476	1238.08	12.4476	1199.69	12.4476	1247.31	12.4476	1194.65	12.4476	1184.29	12.4476	1163.46		427.383	150.115	425.487	3.42275	425.487	84.383	425.487	47.6288	425.487	18.6309	425.487	85.193		425.487	126.657	425.487	3.79416	425.487	0.49467	425.487	37.2626	425.487	8.52186	425.487	110.108		425.487	284.701	425.487	15.8643	425.487
12.4606	1402.64	12.4606	1133.87	12.4606	1209.52	12.4606	1200.12	12.4606	1207.9	12.4606	1148.6	12.4606	1188.99	12.4606	1152.5	12.4606	1170.22		428.591	156.336	426.687	14.7003	426.687	89.6668	426.687	50.2342	426.687	25.4861	426.687	84.2549		426.687	105.387	426.687	5.81928	426.687	8.42342	426.687	53.4231	426.687	6.51379	426.687	108.018		426.687	280.942	426.687	6.45835	426.687
12.4736	1359.26	12.4736	1142.52	12.4736	1149.2	12.4736	1204.33	12.4736	1147.33	12.4736	1207.85	12.4736	1205.52	12.4736	1142.57	12.4736	1237.41		429.799	153.1	427.886	14.5697	427.886	63.1979	427.886	52.8486	427.886	12.5211	427.886	86.0163		427.886	111.391	427.886	13.5625	427.886	8.74302	427.886	52.9323	427.886	7.67876	427.886	104.504		427.886	286.07	427.886	10.6864	427.886
12.4866	1419.54	12.4866	1103.91	12.4866	1145.41	12.4866	1229.16	12.4866	1180.55	12.4866	1203.61	12.4866	1175.4	12.4866	1152.98	12.4866	1196.65		431.007	171.293	429.085	8.44855	429.085	99.4054	429.085	45.4703	429.085	10.6665	429.085	83.9087		429.085	106.955	429.085	7.6435	429.085	11.0987	429.085	62.0341	429.085	4.75605	429.085	97.7176		429.085	277.935	429.085	12.0461	429.085
12.4996	1385.06	12.4996	1075.26	12.4996	1165.91	12.4996	1223.61	12.4996	1237.5	12.4996	1240.06	12.4996	1209.49	12.4996	1206.94	12.4996	1148.82		432.215	165.426	430.285	2.06788	430.285	94.3143	430.285	53.9565	430.285	26.2521	430.285	95.1308		430.285	126.401	430.285	12.9682	430.285	13.8918	430.285	54.9481	430.285	2.93225	430.285	93.5691		430.285	284.78	430.285	15.2747	430.285
12.5126	1338.76	12.5126	1128.54	12.5126	1163.98	12.5126	1245.63	12.5126	1165.91	12.5126	1214.04	12.5126	1174.39	12.5126	1226.67	12.5126	1132.16		433.423	146.507	431.484	6.3448	431.484	99.9782	431.484	71.4605	431.484	30.8468	431.484	80.5328		431.484	122.537	431.484	13.4443	431.484	1.69603	431.484	53.6641	431.484	8.82127	431.484	107.536		431.484	295.351	431.484	12.8768	431.484
12.5256	1349.1	12.5256	1057.42	12.5256	1148.95	12.5256	1313.55	12.5256	1164.1	12.5256	1233.07	12.5256	1162.93	12.5256	1139.78	12.5256	1172.05		434.631	158.05	432.684	4.51645	432.684	83.1227	432.684	57.1763	432.684	14.5064	432.684	86.3156		432.684	127.967	432.684	9.07553	432.684	4.62747	432.684	58.4239	432.684	4.85988	432.684	95.2154		432.684	293.268	432.684	7.76082	432.684
12.5386	1372.65	12.5386	1039.04	12.5386	1099.78	12.5386	1272.04	12.5386	1160.1	12.5386	1197.72	12.5386	1232.42	12.5386	1173.61	12.5386	1115.76		435.839	168.17	433.883	4.51622	433.883	76.2791	433.883	47.3054	433.883	41.787	433.883	103.643		433.883	126.122	433.883	11.7542	433.883	7.36972	433.883	60.6696	433.883	0.21126	433.883	101.94		433.883	326.045	433.883	27.2175	433.883
12.5516	1340.55	12.5516	1058.8	12.5516	1111.99	12.5516	1285.73	12.5516	1255.59	12.5516	1206.56	12.5516	1180.12	12.5516	1165.46	12.5516	1184.77		437.047	179.218	435.082	4.64325	435.082	91.0145	435.082	56.0853	435.082	18.2305	435.082	112.117		435.082	125.456	435.082	7.96429	435.082	5.57654	435.082	82.3024	435.082	1.2623	435.082	105.463		435.082	316.151	435.082	21.4002	435.082
12.5646	1366	12.5646	1139.14	12.5646	1133.08	12.5646	1263.5	12.5646	1147.5	12.5646	1184.13	12.5646	1167.49	12.5646	1123.18	12.5646	1195.87		438.255	176.756	436.282	13.4304	436.282	105.753	436.282	57.1689	436.282	46.6303	436.282	92.689		436.282	141.147	436.282	10.9094	436.282	14.3676	436.282	59.5952	436.282	7.12467	436.282	146.514		436.282	275.463	436.282	19.4307	436.282
12.5776	1346.24	12.5776	1101.59	12.5776	1216.52	12.5776	1253.81	12.5776	1179.18	12.5776	1227.94	12.5776	1219.79	12.5776	1148.25	12.5776	1153.37		439.463	171.432	437.481	7.70649	437.481	53.7059	437.481	45.6674	437.481	6.32705	437.481	101.312		437.481	139.432	437.481	3.20842	437.481	11.5522	437.481	59.661	437.481	5.2494	437.481	111.891		437.481	349.933	437.481	16.4906	437.481
12.5906	1380.05	12.5906	1144.21	12.5906	1149.41	12.5906	1275.9	12.5906	1184.84	12.5906	1199.31	12.5906	1214.36	12.5906	1154.49	12.5906	1216.78		440.671	180.358	438.681	8.46019	438.681	82.3161	438.681	68.07	438.681	21.1384	438.681	109.256		438.681	143.217	438.681	1.07999	438.681	9.57059	438.681	70.6595	438.681	0.46543	438.681	111.934		438.681	324.354	438.681	18.2682	438.681
12.6036	1381.44	12.6036	1114.53	12.6036	1164.52	12.6036	1271.77	12.6036	1216.75	12.6036	1211.89	12.6036	1227.94	12.6036	1135.33	12.6036	1169.47		441.879	183.591	439.88	3.90653	439.88	68.503	439.88	49.2223	439.88	20.3168	439.88	119.935		439.88	134.29	439.88	11.1245	439.88	4.85552	439.88	53.3214	439.88	1.11573	439.88	123.597		439.88	314.722	439.88	5.45784	439.88
12.6166	1345.89	12.6166	1147.75	12.6166	1133.6	12.6166	1256.74	12.6166	1200.88	12.6166	1268.06	12.6166	1223.9	12.6166	1156.39	12.6166	1136.65		443.087	175.757	441.079	5.31223	441.079	108.604	441.079	73.6692	441.079	13.9543	441.079	104.719		441.079	155.145	441.079	6.60954	441.079	6.26515	441.079	59.9505	441.079	1.19816	441.079	132.046		441.079	313.434	441.079	14.2308	441.079
12.6296	1326.09	12.6296	1103.19	12.6296	1063.31	12.6296	1210.2	12.6296	1180.09	12.6296	1278.95	12.6296	1207.07	12.6296	1224.7	12.6296	1250.5		444.295	188.086	442.279	5.51461	442.279	82.6671	442.279	27.6106	442.279	16.8375	442.279	94.2259		442.279	139.232	442.279	8.64822	442.279	2.96405	442.279	54.6889	442.279	8.2171	442.279	116.715		442.279	319.785	442.279	10.0673	442.279
12.6426	1341.77	12.6426	1099.06	12.6426	1113.27	12.6426	1294.78	12.6426	1213.52	12.6426	1196.2	12.6426	1204.04	12.6426	1213.17	12.6426	1168.2		445.503	200.868	443.478	7.98032	443.478	135.687	443.478	67.8072	443.478	39.6265	443.478	129.828		443.478	158.073	443.478	17.5765	443.478	17.8523	443.478	74.3955	443.478	12.6236	443.478	132.966		443.478	354.278	443.478	12.7289	443.478
12.6556	1298.09	12.6556	1145.84	12.6556	1201.83	12.6556	1265.75	12.6556	1232.54	12.6556	1141.33	12.6556	1224.49	12.6556	1205.19	12.6556	1161.14		446.711	195.845	444.678	6.88922	444.678	123.917	444.678	72.6017	444.678	33.5192	444.678	107.914		444.678	145.982	444.678	11.564	444.678	13.825	444.678	54.67	444.678	4.06157	444.678	112.095		444.678	346.134	444.678	18.2855	444.678
12.6686	1333.71	12.6686	1058.13	12.6686	1123.83	12.6686	1202.21	12.6686	1106.46	12.6686	1202.79	12.6686	1096.53	12.6686	1098.75	12.6686	1160.03		447.919	192.997	445.877	4.13254	445.877	103.448	445.877	72.8451	445.877	33.2035	445.877	116.859		445.877	139.617	445.877	5.2097	445.877	11.6732	445.877	59.736	445.877	-0.21321	445.877	101.593		445.877	327.399	445.877	15.2319	445.877
12.6816	1355.08	12.6816	1120.96	12.6816	1119.09	12.6816	1228.68	12.6816	1248.27	12.6816	1195.44	12.6816	1153.18	12.6816	1222.15	12.6816	1145.66		449.127	191.948	447.076	8.45357	447.076	122.578	447.076	66.0511	447.076	14.7584	447.076	127.482		447.076	146.016	447.076	11.9613	447.076	10.6982	447.076	69.9698	447.076	7.88661	447.076	106.606		447.076	354.627	447.076	18.9896	447.076
12.6946	1370.19	12.6946	1148.6	12.6946	1113.32	12.6946	1274.47	12.6946	1149.98	12.6946	1173.24	12.6946	1193.84	12.6946	1165.56	12.6946	1133.65		450.336	200	448.276	14.1102	448.276	98.1741	448.276	62.7179	448.276	18.1821	448.276	133.048		448.276	139.566	448.276	11.033	448.276	12.7883	448.276	50.7046	448.276	5.62629	448.276	116.006		448.276	361.673	448.276	13.35	448.276
12.7076	1377.55	12.7076	1090.09	12.7076	1112.06	12.7076	1206.79	12.7076	1222.64	12.7076	1178.55	12.7076	1196.94	12.7076	1187.28	12.7076	1186.36		451.544	195.911	449.475	11.0482	449.475	100.074	449.475	69.0548	449.475	41.6766	449.475	133.147		449.475	137.063	449.475	12.346	449.475	9.02859	449.475	62.0819	449.475	8.69216	449.475	121.365		449.475	354.073	449.475	14.2051	449.475
12.7206	1390.97	12.7206	1169.36	12.7206	1131.45	12.7206	1244.61	12.7206	1215.96	12.7206	1251.25	12.7206	1228.49	12.7206	1150.1	12.7206	1188.15		452.752	196.591	450.675	13.1249	450.675	115.562	450.675	71.4644	450.675	30.1429	450.675	133.246		450.675	141.466	450.675	7.35042	450.675	6.77494	450.675	57.4519	450.675	5.89703	450.675	120.264		450.675	379.995	450.675	13.0447	450.675
12.7336	1354.43	12.7336	1148.51	12.7336	1168.74	12.7336	1278.24	12.7336	1226.91	12.7336	1229.51	12.7336	1189.77	12.7336	1171.74	12.7336	1208.16		453.96	209.498	451.874	6.09425	451.874	139.038	451.874	68.7655	451.874	20.2035	451.874	152.319		451.874	152.322	451.874	10.0562	451.874	6.50101	451.874	49.8456	451.874	5.6385	451.874	118.773		451.874	377.098	451.874	14.2997	451.874
12.7466	1385.44	12.7466	1072.58	12.7466	1155.68	12.7466	1263.78	12.7466	1158.21	12.7466	1168.08	12.7466	1208.66	12.7466	1160.4	12.7466	1140.21		455.168	204.756	453.073	6.59492	453.073	119.973	453.073	74.4827	453.073	15.6926	453.073	135.535		453.073	156.951	453.073	6.71817	453.073	6.50471	453.073	57.9448	453.073	6.23956	453.073	128.044		453.073	385.723	453.073	13.8177	453.073
12.7596	1411.41	12.7596	1149.27	12.7596	1124.42	12.7596	1268.28	12.7596	1174.31	12.7596	1113.59	12.7596	1192.17	12.7596	1172.45	12.7596	1167.96		456.376	204.936	454.273	9.83041	454.273	107.94	454.273	75.8088	454.273	28.6787	454.273	137.712		454.273	160.636	454.273	8.7907	454.273	11.1218	454.273	57.2126	454.273	10.8571	454.273	137.175		454.273	408.557	454.273	9.86651	454.273
12.7726	1356.37	12.7726	1117.33	12.7726	1143.16	12.7726	1273.43	12.7726	1235.51	12.7726	1201.09	12.7726	1168.72	12.7726	1151.84	12.7726	1177.32		457.584	217.66	455.472	9.87345	455.472	114.76	455.472	74.8931	455.472	23.492	455.472	122.311		455.472	156.024	455.472	4.80709	455.472	16.0666	455.472	52.635	455.472	11.332	455.472	139.605		455.472	400.439	455.472	10.6996	455.472
12.7856	1397.21	12.7856	1136.55	12.7856	1187.2	12.7856	1264.36	12.7856	1194.79	12.7856	1185.82	12.7856	1166	12.7856	1152.51	12.7856	1132.42		458.792	225.054	456.672	13.2199	456.672	145.04	456.672	77.4723	456.672	41.6878	456.672	131.251		456.672	156.805	456.672	8.00736	456.672	7.00961	456.672	52.2347	456.672	7.16192	456.672	137.794		456.672	390.728	456.672	9.6564	456.672
12.7986	1367.6	12.7986	1080.2	12.7986	1216.4	12.7986	1227.47	12.7986	1174.13	12.7986	1169.87	12.7986	1173.8	12.7986	1186.8	12.7986	1199.67		460	227.079	457.871	6.55478	457.871	146.033	457.871	79.7046	457.871	29.9667	457.871	152.627		457.871	168.505	457.871	6.85111	457.871	4.69934	457.871	52.0854	457.871	4.65899	457.871	151.022		457.871	398.41	457.871	11.6945	457.871
12.8116	1375.71	12.8116	1047.87	12.8116	1216.57	12.8116	1204.01	12.8116	1182.28	12.8116	1148.29	12.8116	1256.39	12.8116	1208.28	12.8116	1200.72		461.208	219.363	459.07	8.59034	459.07	134.496	459.07	66.9421	459.07	14.4046	459.07	154.61		459.07	174.041	459.07	10.7431	459.07	5.21491	459.07	51.7483	459.07	7.14559	459.07	149.77		459.07	421.837	459.07	14.6722	459.07
12.8246	1407.64	12.8246	1092.27	12.8246	1161.8	12.8246	1250.96	12.8246	1230.58	12.8246	1192.42	12.8246	1234.43	12.8246	1184.75	12.8246	1178.68		462.416	223.603	460.27	11.1692	460.27	115.362	460.27	64.5627	460.27	32.1999	460.27	152.151		460.27	167.561	460.27	15.1432	460.27	9.09675	460.27	61.2829	460.27	4.25151	460.27	128.967		460.27	422.994	460.27	16.7494	460.27
12.8376	1366.13	12.8376	1106.02	12.8376	1172.92	12.8376	1258.33	12.8376	1222.26	12.8376	1219.41	12.8376	1198.71	12.8376	1196.74	12.8376	1152.4		463.624	236.834	461.469	11.7303	461.469	115.323	461.469	66.1364	461.469	28.0556	461.469	151.969		461.469	161.147	461.469	11.5903	461.469	11.9209	461.469	68.88	461.469	5.6342	461.469	135.455		461.469	421.059	461.469	15.9155	461.469
12.8506	1372.71	12.8506	1120.23	12.8506	1108.36	12.8506	1195.15	12.8506	1181.78	12.8506	1195.71	12.8506	1173.15	12.8506	1198.35	12.8506	1195.14		464.832	231.524	462.669	11.4093	462.669	133.614	462.669	77.5262	462.669	30.8316	462.669	149.644		462.669	172.749	462.669	13.4242	462.669	7.43289	462.669	72.564	462.669	8.20509	462.669	149.347		462.669	440.25	462.669	13.0113	462.669
12.8636	1314.72	12.8636	1102.57	12.8636	1107.89	12.8636	1225.31	12.8636	1198.51	12.8636	1253.73	12.8636	1219.66	12.8636	1144.07	12.8636	1185.39		466.04	242.092	463.868	4.53173	463.868	138.025	463.868	92.638	463.868	44.3723	463.868	147.285		463.868	177.436	463.868	17.305	463.868	6.02998	463.868	74.5196	463.868	8.26618	463.868	148.908		463.868	457.115	463.868	11.5311	463.868
12.8766	1323.6	12.8766	1084.28	12.8766	1115.04	12.8766	1287.47	12.8766	1151.53	12.8766	1234.1	12.8766	1235.04	12.8766	1128.77	12.8766	1158.4		467.248	253.858	465.067	5.284	465.067	151.434	465.067	83.2483	465.067	37.6476	465.067	161.152		465.067	176.171	465.067	13.9794	465.067	6.5869	465.067	70.2132	465.067	9.3262	465.067	152.77		465.067	461.005	465.067	13.3987	465.067
12.8896	1344.15	12.8896	1189.43	12.8896	1151.08	12.8896	1272.89	12.8896	1167.7	12.8896	1255.5	12.8896	1213.68	12.8896	1108.87	12.8896	1187.28		468.456	238.102	466.267	11.8843	466.267	157.127	466.267	77.813	466.267	34.4032	466.267	161.026		466.267	179.828	466.267	8.04651	466.267	5.54535	466.267	68.5175	466.267	6.91081	466.267	156.536		466.267	462.023	466.267	16.4532	466.267
12.9026	1370.05	12.9026	1137.48	12.9026	1137.17	12.9026	1248.68	12.9026	1188.38	12.9026	1222.85	12.9026	1230.83	12.9026	1112.66	12.9026	1144.04		469.664	236.872	467.466	6.92366	467.466	140.468	467.466	75.3053	467.466	29.5277	467.466	141.952		467.466	170.396	467.466	7.5483	467.466	4.6709	467.466	71.5263	467.466	3.97201	467.466	151.647		467.466	478.199	467.466	17.4175	467.466
12.9156	1416.42	12.9156	1105.12	12.9156	1155.1	12.9156	1292.98	12.9156	1175.67	12.9156	1182.46	12.9156	1229.23	12.9156	1196.63	12.9156	1193.75		470.873	244.826	468.666	-0.65034	468.666	150.772	468.666	60.5516	468.666	23.2991	468.666	154.935		468.666	169.474	468.666	8.68865	468.666	3.55274	468.666	78.3156	468.666	3.97361	468.666	149.021		468.666	490.278	468.666	13.3411	468.666
12.9286	1414.19	12.9286	1086.65	12.9286	1165.07	12.9286	1228.72	12.9286	1179.44	12.9286	1256.12	12.9286	1186.32	12.9286	1181.63	12.9286	1166.72		472.081	257.234	469.865	1.31206	469.865	154.216	469.865	61.5943	469.865	28.2906	469.865	174.483		469.865	176.637	469.865	6.78623	469.865	3.55644	469.865	86.9462	469.865	4.69201	469.865	143.491		469.865	484.012	469.865	8.55062	469.865
12.9416	1351.67	12.9416	1077.45	12.9416	1134.18	12.9416	1224.7	12.9416	1178.21	12.9416	1186.31	12.9416	1159.61	12.9416	1196.51	12.9416	1191.64		473.289	267.575	471.064	4.4222	471.064	141.262	471.064	70.9648	471.064	31.7513	471.064	164.831		471.064	186.174	471.064	8.93132	471.064	7.769	471.064	79.4583	471.064	4.5974	471.064	141.411		471.064	493.702	471.064	12.0763	471.064
12.9546	1375.62	12.9546	1156.74	12.9546	1159.14	12.9546	1273.62	12.9546	1221.11	12.9546	1213.57	12.9546	1157.24	12.9546	1193.04	12.9546	1154.66		474.497	265.275	472.264	9.69471	472.264	162.295	472.264	87.4158	472.264	27.7176	472.264	150.942		472.264	199.553	472.264	11.0525	472.264	14.5638	472.264	72.9445	472.264	8.30579	472.264	169.225		472.264	512.564	472.264	13.5475	472.264
12.9676	1314.02	12.9676	1126.46	12.9676	1139.28	12.9676	1287.26	12.9676	1252.97	12.9676	1211.61	12.9676	1157.26	12.9676	1196.38	12.9676	1175.62		475.705	252.167	473.463	12.127	473.463	158.559	473.463	101.592	473.463	30.5919	473.463	166.878		473.463	191.524	473.463	9.74191	473.463	13.8767	473.463	81.2482	473.463	9.6916	473.463	176.691		473.463	523.244	473.463	12.5497	473.463
12.9806	1312.47	12.9806	1118.37	12.9806	1144.74	12.9806	1297.92	12.9806	1267.01	12.9806	1194.54	12.9806	1175.19	12.9806	1174.26	12.9806	1262.51		476.913	254.387	474.663	11.1436	474.663	162.254	474.663	100.055	474.663	47.3719	474.663	172.536		474.663	199.772	474.663	12.7004	474.663	15.1876	474.663	77.7049	474.663	11.66	474.663	166.913		474.663	528.442	474.663	10.5702	474.663
12.9936	1327.03	12.9936	1116.54	12.9936	1148.13	12.9936	1257.49	12.9936	1229.8	12.9936	1228.33	12.9936	1216.46	12.9936	1128.39	12.9936	1269.9		478.121	249.457	475.862	13.8897	475.862	151.852	475.862	101.759	475.862	33.4513	475.862	183.366		475.862	201.168	475.862	20.537	475.862	18.7194	475.862	91.5371	475.862	8.1535	475.862	172.34		475.862	523.417	475.862	10.3357	475.862
13.0066	1321.21	13.0066	1133.82	13.0066	1132.84	13.0066	1234.34	13.0066	1219.66	13.0066	1212.56	13.0066	1156.37	13.0066	1123.91	13.0066	1195.45		479.329	267.091	477.061	9.88752	477.061	145.91	477.061	61.557	477.061	28.49	477.061	175.575		477.061	188.153	477.061	17.8983	477.061	12.5405	477.061	67.9003	477.061	3.03119	477.061	169.763		477.061	518.583	477.061	14.9717	477.061
13.0196	1394.78	13.0196	1093.14	13.0196	1139.56	13.0196	1268.3	13.0196	1194.78	13.0196	1190.23	13.0196	1212.56	13.0196	1180.35	13.0196	1202.9		480.537	293.015	478.261	3.78141	478.261	151.414	478.261	82.382	478.261	44.3309	478.261	176.06		478.261	198.097	478.261	13.4857	478.261	7.30858	478.261	70.5278	478.261	1.50534	478.261	166.438		478.261	543.671	478.261	11.4599	478.261
13.0326	1474.79	13.0326	1085.07	13.0326	1166.33	13.0326	1279.87	13.0326	1180.94	13.0326	1202.51	13.0326	1232.8	13.0326	1191.99	13.0326	1216.62		481.745	292.906	479.46	4.76334	479.46	160.733	479.46	77.7102	479.46	37.334	479.46	178.297		479.46	203.078	479.46	6.79195	479.46	6.07424	479.46	70.8908	479.46	-0.4135	479.46	171.911		479.46	573.864	479.46	6.7883	479.46
13.0456	1424.79	13.0456	1116.77	13.0456	1121.07	13.0456	1281.39	13.0456	1185.43	13.0456	1220.17	13.0456	1222.29	13.0456	1227.69	13.0456	1215.32		482.953	280.377	480.66	4.7909	480.66	160.404	480.66	63.607	480.66	20.3319	480.66	175.208		480.66	205.196	480.66	9.81221	480.66	5.30602	480.66	73.4556	480.66	0.09598	480.66	167.14		480.66	562.941	480.66	4.03391	480.66
13.0586	1350.24	13.0586	1086.9	13.0586	1101.68	13.0586	1260.95	13.0586	1234.11	13.0586	1217.65	13.0586	1188.92	13.0586	1216.26	13.0586	1172.23		484.161	295.505	481.859	4.05557	481.859	153.3	481.859	61.197	481.859	20.3454	481.859	173.811		481.859	205.91	481.859	10.1992	481.859	8.92073	481.859	71.7777	481.859	0.2238	481.859	175.557		481.859	548.025	481.859	7.21193	481.859
13.0716	1399.13	13.0716	1099.58	13.0716	1155.03	13.0716	1244.73	13.0716	1238.57	13.0716	1250.87	13.0716	1181.56	13.0716	1173.35	13.0716	1143.1		485.369	280.743	483.058	10.5291	483.058	152.974	483.058	99.4734	483.058	30.4671	483.058	185.495		483.058	222.508	483.058	17.3114	483.058	11.9614	483.058	75.1539	483.058	3.13858	483.058	180.098		483.058	561.936	483.058	16.3752	483.058
13.0846	1407.77	13.0846	1139.69	13.0846	1168.03	13.0846	1227.09	13.0846	1217.33	13.0846	1223.96	13.0846	1207.4	13.0846	1177.8	13.0846	1166.23		486.577	293.635	484.258	14.1322	484.258	160.789	484.258	82.7808	484.258	42.672	484.258	204.22		484.258	208.819	484.258	9.13793	484.258	7.09808	484.258	87.7617	484.258	1.97286	484.258	192.028		484.258	588.048	484.258	17.8093	484.258
13.0976	1423.01	13.0976	1104.11	13.0976	1176.32	13.0976	1223.47	13.0976	1190.57	13.0976	1208.58	13.0976	1173.67	13.0976	1195.02	13.0976	1170.15		487.785	281.535	485.457	12.8478	485.457	142.685	485.457	72.8402	485.457	56.3634	485.457	180.535		485.457	226.17	485.457	10.9093	485.457	12.7506	485.457	72.6841	485.457	1.37593	485.457	167.687		485.457	562.658	485.457	13.5577	485.457
13.1106	1367.09	13.1106	1097.74	13.1106	1195.06	13.1106	1237.94	13.1106	1201	13.1106	1274.34	13.1106	1166.86	13.1106	1160.03	13.1106	1214.29		488.993	264.972	486.657	14.9673	486.657	171.857	486.657	64.599	486.657	49.6282	486.657	178.887		486.657	231.369	486.657	9.14563	486.657	8.76189	486.657	72.8756	486.657	6.04801	486.657	170.343		486.657	575.949	486.657	12.2506	486.657
13.1236	1367.92	13.1236	1117.42	13.1236	1204.09	13.1236	1254.28	13.1236	1209.67	13.1236	1250.61	13.1236	1192.23	13.1236	1156.18	13.1236	1172.24		490.201	277.544	487.856	16.2667	487.856	150.1	487.856	88.8953	487.856	43.1377	487.856	198.41		487.856	232.147	487.856	16.1098	487.856	10.7133	487.856	86.915	487.856	3.80886	487.856	183.259		487.856	576.226	487.856	10.3836	487.856
13.1366	1381	13.1366	1136.61	13.1366	1171.3	13.1366	1283.13	13.1366	1247.78	13.1366	1226.17	13.1366	1186.39	13.1366	1219.13	13.1366	1178.52		491.409	271.779	489.055	9.23113	489.055	180.3	489.055	73.6751	489.055	64.3127	489.055	205.592		489.055	231.112	489.055	8.21223	489.055	16.4064	489.055	87.0541	489.055	1.08926	489.055	175.147		489.055	576.502	489.055	14.3157	489.055
13.1496	1355.23	13.1496	1163.96	13.1496	1131.63	13.1496	1263.27	13.1496	1245.86	13.1496	1225.62	13.1496	1200.95	13.1496	1186.73	13.1496	1231.36		492.617	268.548	490.255	14.1898	490.255	161.684	490.255	91.0552	490.255	53.886	490.255	180.483		490.255	228.371	490.255	19.2354	490.255	7.40882	490.255	103.514	490.255	6.78872	490.255	184.86		490.255	576.777	490.255	11.8722	490.255
13.1626	1365.2	13.1626	1175.41	13.1626	1147.68	13.1626	1256.49	13.1626	1254.68	13.1626	1243.56	13.1626	1219.94	13.1626	1155.96	13.1626	1244.41		493.825	280.3	491.454	11.239	491.454	167.589	491.454	65.9309	491.454	47.0788	491.454	167.789		491.454	218.605	491.454	15.0512	491.454	6.06652	491.454	79.5014	491.454	9.83972	491.454	186.5		491.454	590.326	491.454	13.379	491.454
13.1756	1353.95	13.1756	1136.21	13.1756	1143.26	13.1756	1266.26	13.1756	1223.63	13.1756	1220.63	13.1756	1172.79	13.1756	1158.63	13.1756	1217.37		495.034	275.649	492.654	8.13779	492.654	172.311	492.654	64.1421	492.654	49.3102	492.654	166.182		492.654	210.076	492.654	8.90846	492.654	10.1126	492.654	87.9026	492.654	4.30273	492.654	201.257		492.654	558.321	492.654	10.6285	492.654
13.1886	1326.46	13.1886	1134.18	13.1886	1139.09	13.1886	1282.64	13.1886	1213.74	13.1886	1212.49	13.1886	1185.94	13.1886	1183.59	13.1886	1243.52		496.242	279.071	493.853	4.08706	493.853	173.971	493.853	64.8368	493.853	42.6231	493.853	179.777		493.853	216.282	493.853	12.0536	493.853	3.92151	493.853	68.1131	493.853	3.3803	493.853	180.863		493.853	585.506	493.853	11.0195	493.853
13.2016	1337.33	13.2016	1148.97	13.2016	1164.1	13.2016	1241.21	13.2016	1242.39	13.2016	1264.9	13.2016	1217.97	13.2016	1195.38	13.2016	1226		497.45	268.429	495.052	13.2516	495.052	184.085	495.052	89.8092	495.052	52.5195	495.052	188.141		495.052	211.502	495.052	17.4672	495.052	8.71832	495.052	91.4701	495.052	3.63734	495.052	194.569		495.052	542.737	495.052	17.3844	495.052
13.2146	1330.13	13.2146	1119.19	13.2146	1169.41	13.2146	1250.17	13.2146	1199.57	13.2146	1262.7	13.2146	1207.41	13.2146	1201.28	13.2146	1188.84		498.658	281.664	496.252	7.50424	496.252	176.734	496.252	97.0895	496.252	40.207	496.252	183.451		496.252	230.426	496.252	11.6814	496.252	10.4465	496.252	86.3897	496.252	9.47052	496.252	184.895		496.252	571.713	496.252	12.6331	496.252
13.2276	1342.66	13.2276	1133.05	13.2276	1167.24	13.2276	1285.99	13.2276	1178.41	13.2276	1253.18	13.2276	1210.09	13.2276	1186.58	13.2276	1189.84		499.866	294	497.451	7.5729	497.451	184.252	497.451	46.115	497.451	42.444	497.451	183.573		497.451	253.621	497.451	9.79797	497.451	3.67586	497.451	107.797	497.451	12.3238	497.451	213.844		497.451	605.169	497.451	14.5618	497.451
13.2406	1315.59	13.2406	1149.24	13.2406	1147.77	13.2406	1283.18	13.2406	1186	13.2406	1252.71	13.2406	1185.24	13.2406	1176.17	13.2406	1188		501.074	283.131	498.651	13.4856	498.651	153.794	498.651	86.6269	498.651	60.2676	498.651	185.643		498.651	234.967	498.651	13.7559	498.651	6.636	498.651	102.936	498.651	6.41507	498.651	190.236		498.651	615.292	498.651	14.5451	498.651
13.2536	1350.55	13.2536	1113.63	13.2536	1170.07	13.2536	1261.07	13.2536	1201.37	13.2536	1246.23	13.2536	1136.22	13.2536	1182.84	13.2536	1215.53		502.282	312.87	499.85	12.5209	499.85	187.202	499.85	77.0323	499.85	58.442	499.85	212.279		499.85	227.117	499.85	19.6798	499.85	11.5619	499.85	84.3163	499.85	11.3141	499.85	198.067		499.85	583.163	499.85	12.5632	499.85
13.2666	1368.43	13.2666	1085.38	13.2666	1172.83	13.2666	1245.13	13.2666	1196.51	13.2666	1235.19	13.2666	1176.61	13.2666	1182.06	13.2666	1230.3		503.49	314.201	501.049	8.63414	501.049	177.245	501.049	115.658	501.049	42.0481	501.049	197.37		501.049	243.492	501.049	15.9308	501.049	6.81602	501.049	113.071	501.049	3.66678	501.049	191.478		501.049	562.543	501.049	14.4464	501.049
13.2796	1328.49	13.2796	1055.02	13.2796	1173.47	13.2796	1253.5	13.2796	1173	13.2796	1227.49	13.2796	1221.51	13.2796	1185.5	13.2796	1240.48		504.698	311.447	502.249	2.78383	502.249	204.62	502.249	129.465	502.249	39.6707	502.249	204.572		502.249	227.913	502.249	12.0031	502.249	7.6094	502.249	111.258	502.249	5.3157	502.249	197.965		502.249	620.267	502.249	15.4483	502.249
13.2926	1341.06	13.2926	1067.23	13.2926	1191.37	13.2926	1254.02	13.2926	1196.06	13.2926	1251.67	13.2926	1200.68	13.2926	1223.21	13.2926	1233.58		505.906	307.382	503.448	6.26009	503.448	174.133	503.448	100.122	503.448	49.9945	503.448	227.589		503.448	230.944	503.448	15.5891	503.448	11.4171	503.448	121.516	503.448	6.35273	503.448	207.729		503.448	606.478	503.448	9.84261	503.448
13.3056	1321.69	13.3056	1146.26	13.3056	1185.47	13.3056	1253.48	13.3056	1194.01	13.3056	1267.04	13.3056	1209.27	13.3056	1214.51	13.3056	1194.93		507.114	292.798	504.648	7.42712	504.648	195.274	504.648	101.985	504.648	56.2939	504.648	196.787		504.648	236.803	504.648	17.6968	504.648	18.135	504.648	108.382	504.648	2.7196	504.648	208.379		504.648	607.498	504.648	16.8577	504.648
13.3186	1313.4	13.3186	1165.63	13.3186	1185.38	13.3186	1241.32	13.3186	1216.86	13.3186	1276.81	13.3186	1198.4	13.3186	1163.94	13.3186	1164.74		508.322	297.156	505.847	5.68076	505.847	188.146	505.847	110.592	505.847	34.0615	505.847	206.084		505.847	237.326	505.847	15.1313	505.847	15.024	505.847	102.761	505.847	2.4217	505.847	188.384		505.847	568.746	505.847	15.6235	505.847
13.3316	1339.64	13.3316	1148.96	13.3316	1193.91	13.3316	1249.07	13.3316	1256.82	13.3316	1253.13	13.3316	1200.87	13.3316	1184.32	13.3316	1158.18		509.53	283.607	507.046	13.5786	507.046	164.912	507.046	107.015	507.046	65.12	507.046	210.034		507.046	239.19	507.046	12.1876	507.046	16.4657	507.046	121.226	507.046	7.81012	507.046	199.926		507.046	591.197	507.046	10.0442	507.046
13.3446	1340	13.3446	1152.65	13.3446	1222	13.3446	1278.6	13.3446	1271.85	13.3446	1218.2	13.3446	1207.9	13.3446	1175.05	13.3446	1179.15		510.738	279.604	508.246	8.32044	508.246	190.697	508.246	87.1812	508.246	68.1188	508.246	193.663		508.246	242.997	508.246	15.428	508.246	8.72702	508.246	109.318	508.246	7.5469	508.246	209.457		508.246	595.316	508.246	16.4764	508.246
13.3576	1351.44	13.3576	1160.68	13.3576	1218.04	13.3576	1271.12	13.3576	1255.23	13.3576	1225.24	13.3576	1166.32	13.3576	1165.04	13.3576	1175.96		511.946	278.287	509.445	16.1999	509.445	204.1	509.445	90.8046	509.445	43.7319	509.445	201.978		509.445	238.315	509.445	11.5626	509.445	5.06891	509.445	108.383	509.445	8.30393	509.445	234.037		509.445	565.249	509.445	9.56681	509.445
13.3706	1387.12	13.3706	1172.38	13.3706	1182.89	13.3706	1247.83	13.3706	1214.4	13.3706	1254.83	13.3706	1182.19	13.3706	1199.42	13.3706	1216.46		513.154	304.128	510.645	13.2172	510.645	196.199	510.645	99.5347	510.645	50.4538	510.645	218.206		510.645	254.74	510.645	18.6393	510.645	10.68	510.645	125.716	510.645	3.29718	510.645	210.176		510.645	578.945	510.645	10.0922	510.645
13.3836	1397.75	13.3836	1151.32	13.3836	1109.8	13.3836	1240.78	13.3836	1246.76	13.3836	1275.99	13.3836	1200.58	13.3836	1190.54	13.3836	1208.89		514.362	301.563	511.844	14.1873	511.844	222.537	511.844	113.576	511.844	49.7275	511.844	200.505		511.844	242.498	511.844	15.7284	511.844	9.99965	511.844	117.685	511.844	2.4424	511.844	230.93		511.844	589.796	511.844	11.2049	511.844
13.3966	1418.03	13.3966	1136.69	13.3966	1087.39	13.3966	1276.77	13.3966	1263.54	13.3966	1229.36	13.3966	1201.64	13.3966	1191.21	13.3966	1115.8		515.571	295.015	513.043	12.0104	513.043	226.979	513.043	121.849	513.043	49.3416	513.043	215.932		513.043	225.629	513.043	19.1105	513.043	8.02906	513.043	128.993	513.043	8.25786	513.043	215.757		513.043	592.295	513.043	9.68477	513.043
13.4096	1389.58	13.4096	1131.81	13.4096	1150.63	13.4096	1291.37	13.4096	1270.37	13.4096	1212.81	13.4096	1216.01	13.4096	1168.57	13.4096	1156.63		516.779	309.25	514.243	10.6831	514.243	195.011	514.243	91.2543	514.243	54.3327	514.243	219.119		514.243	226.082	514.243	15.887	514.243	9.32854	514.243	130.959	514.243	3.72676	514.243	206.001		514.243	570.643	514.243	17.5055	514.243
13.4226	1375.27	13.4226	1129.92	13.4226	1174.7	13.4226	1257.93	13.4226	1211.14	13.4226	1209.99	13.4226	1193	13.4226	1140.43	13.4226	1195.92		517.987	295.846	515.442	16.1313	515.442	215.343	515.442	113.21	515.442	53.9027	515.442	222.253		515.442	250.209	515.442	19.8179	515.442	12.9144	515.442	119.58	515.442	5.6724	515.442	225.683		515.442	578.846	515.442	15.2898	515.442
13.4356	1381.92	13.4356	1112.98	13.4356	1145.66	13.4356	1275	13.4356	1196.29	13.4356	1185.38	13.4356	1167.81	13.4356	1159.88	13.4356	1191.81		519.195	308.792	516.642	15.9164	516.642	208.622	516.642	117.983	516.642	61.5162	516.642	225.51		516.642	236.943	516.642	19.4235	516.642	20.8283	516.642	121.66	516.642	12.0028	516.642	215.764		516.642	576.685	516.642	13.5032	516.642
13.4486	1368.64	13.4486	1143.45	13.4486	1161.12	13.4486	1280.56	13.4486	1204.42	13.4486	1217.5	13.4486	1248.79	13.4486	1168.32	13.4486	1199.85		520.403	295.796	517.841	15.5001	517.841	206.738	517.841	101.087	517.841	70.7008	517.841	233.253		517.841	252.298	517.841	20.5833	517.841	15.6848	517.841	136.233	517.841	8.78346	517.841	221.214		517.841	577.821	517.841	12.4985	517.841
13.4616	1391.85	13.4616	1154.25	13.4616	1170.62	13.4616	1279.18	13.4616	1243.38	13.4616	1253.33	13.4616	1254.11	13.4616	1212.33	13.4616	1193.98		521.611	281.272	519.04	17.804	519.04	218.792	519.04	128.063	519.04	57.4053	519.04	223.812		519.04	238.888	519.04	17.1992	519.04	8.33158	519.04	149.256	519.04	9.00333	519.04	220.058		519.04	552.619	519.04	10.7257	519.04
13.4746	1409.61	13.4746	1148.78	13.4746	1170.48	13.4746	1271.22	13.4746	1249.83	13.4746	1247.25	13.4746	1207.9	13.4746	1191.17	13.4746	1172.74		522.819	272.864	520.24	14.7225	520.24	243.515	520.24	124.083	520.24	52.8512	520.24	212.122		520.24	230.137	520.24	10.7674	520.24	7.46704	520.24	130.198	520.24	5.69422	520.24	238.583		520.24	560.092	520.24	12.5114	520.24
13.4876	1393.42	13.4876	1133.45	13.4876	1183.62	13.4876	1271.21	13.4876	1221.12	13.4876	1260.26	13.4876	1220.02	13.4876	1191.6	13.4876	1133.35		524.027	285.866	521.439	10.525	521.439	215.507	521.439	119.044	521.439	57.3977	521.439	206.556		521.439	217.331	521.439	15.7636	521.439	9.20248	521.439	135.812	521.439	11.1678	521.439	234.575		521.439	547.387	521.439	13.9721	521.439
13.5006	1327.77	13.5006	1147.64	13.5006	1163.24	13.5006	1254.16	13.5006	1201.34	13.5006	1207.24	13.5006	1234.46	13.5006	1157.99	13.5006	1112.73		525.235	281.646	522.639	10.9635	522.639	215.263	522.639	94.0016	522.639	71.4677	522.639	222.469		522.639	227.941	522.639	19.5516	522.639	11.9155	522.639	137.308	522.639	8.35457	522.639	236.153		522.639	540.75	522.639	6.89028	522.639
13.5136	1311.2	13.5136	1156.28	13.5136	1188.72	13.5136	1284.95	13.5136	1209.31	13.5136	1245.8	13.5136	1217.69	13.5136	1188.96	13.5136	1203.69		526.443	273.059	523.838	6.4527	523.838	247.755	523.838	105.187	523.838	66.7344	523.838	235.937		523.838	214.624	523.838	18.6615	523.838	11.2809	523.838	126.21	523.838	7.20468	523.838	230.863		523.838	579.657	523.838	9.96228	523.838
13.5266	1364.37	13.5266	1153.09	13.5266	1184.76	13.5266	1267.17	13.5266	1221.53	13.5266	1268.16	13.5266	1250.82	13.5266	1249.73	13.5266	1222.2		527.651	287.703	525.037	8.75743	525.037	236.02	525.037	124.466	525.037	68.8693	525.037	238.118		525.037	223.052	525.037	21.6682	525.037	10.7264	525.037	152.18	525.037	7.48793	525.037	240.891		525.037	560.196	525.037	17.147	525.037
13.5396	1395.19	13.5396	1127.95	13.5396	1191.94	13.5396	1292.76	13.5396	1203.49	13.5396	1259.62	13.5396	1232.75	13.5396	1230.6	13.5396	1195.24		528.859	274.306	526.237	16.0827	526.237	228.221	526.237	129.914	526.237	76.8601	526.237	245.605		526.237	222.526	526.237	28.0214	526.237	13.5222	526.237	149.078	526.237	11.6802	526.237	243.366		526.237	563.672	526.237	13.5776	526.237
13.5526	1325.13	13.5526	1087.48	13.5526	1203.35	13.5526	1272.2	13.5526	1213.69	13.5526	1270.05	13.5526	1203.16	13.5526	1167.58	13.5526	1215.21		530.067	271.52	527.436	12.3164	527.436	238.534	527.436	124.142	527.436	80.0477	527.436	246.278		527.436	238.121	527.436	23.9693	527.436	10.6126	527.436	155.551	527.436	12.1225	527.436	241.514		527.436	556.355	527.436	9.77143	527.436
13.5656	1352.54	13.5656	1055.87	13.5656	1166.28	13.5656	1275.22	13.5656	1232.94	13.5656	1229.31	13.5656	1202.06	13.5656	1172.38	13.5656	1214.44		531.275	272.301	528.636	9.49801	528.636	240.981	528.636	122.107	528.636	73.6838	528.636	224.162		528.636	232.444	528.636	21.1671	528.636	12.1185	528.636	153.452	528.636	6.09067	528.636	237.864		528.636	519.957	528.636	8.45228	528.636
13.5786	1414.16	13.5786	1072.27	13.5786	1146.71	13.5786	1251.06	13.5786	1204.06	13.5786	1178.79	13.5786	1201.23	13.5786	1174.49	13.5786	1215.1		532.483	289.474	529.835	16.8208	529.835	222.793	529.835	115.88	529.835	64.5392	529.835	216.221		529.835	224.383	529.835	23.846	529.835	16.4041	529.835	161.615	529.835	8.83035	529.835	229.631		529.835	527.256	529.835	17.4321	529.835
13.5916	1383.8	13.5916	1110.14	13.5916	1157.4	13.5916	1244.88	13.5916	1245.22	13.5916	1248.1	13.5916	1218.16	13.5916	1152.29	13.5916	1169.72		533.691	255.428	531.034	15.9096	531.034	222.06	531.034	136.896	531.034	66.2036	531.034	217.323		531.034	219.196	531.034	20.6111	531.034	12.5015	531.034	153.278	531.034	8.88694	531.034	232.23		531.034	540.816	531.034	12.9193	531.034
13.6046	1381.87	13.6046	1078.55	13.6046	1174.55	13.6046	1307.69	13.6046	1279.08	13.6046	1272.51	13.6046	1202.04	13.6046	1143.02	13.6046	1208.3		534.899	276.546	532.234	12.8529	532.234	233.377	532.234	133.64	532.234	71.923	532.234	212.91		532.234	217.497	532.234	14.3482	532.234	14.2599	532.234	139.319	532.234	11.3796	532.234	241.819		532.234	542.435	532.234	14.5233	532.234
13.6176	1331.32	13.6176	1103.9	13.6176	1198.21	13.6176	1277.97	13.6176	1199.04	13.6176	1264.92	13.6176	1203.33	13.6176	1170.22	13.6176	1247.01		536.107	298.664	533.433	14.3992	533.433	250.694	533.433	109.009	533.433	72.5175	533.433	220.031		533.433	218.556	533.433	21.1074	533.433	14.2161	533.433	157.386	533.433	11.6148	533.433	237.809		533.433	536.335	533.433	13.6236	533.433
13.6306	1380.43	13.6306	1115.09	13.6306	1216.13	13.6306	1264.09	13.6306	1210.12	13.6306	1238.58	13.6306	1181.58	13.6306	1214.99	13.6306	1263.43		537.315	251.151	534.633	13.0002	534.633	249.11	534.633	104.96	534.633	68.7497	534.633	221.251		534.633	222.737	534.633	21.2537	534.633	12.1318	534.633	170.519	534.633	9.89688	534.633	238.454		534.633	513.565	534.633	9.79684	534.633
13.6436	1401.92	13.6436	1127.77	13.6436	1247.26	13.6436	1223.08	13.6436	1189.77	13.6436	1278.11	13.6436	1262.16	13.6436	1200.34	13.6436	1175.55		538.524	256.269	535.832	12.7255	535.832	244.793	535.832	106.845	535.832	68.1843	535.832	218.105		535.832	220.76	535.832	20.1062	535.832	9.91632	535.832	171.575	535.832	5.22409	535.832	249.492		535.832	532.259	535.832	12.7151	535.832
13.6566	1333.97	13.6566	1137.83	13.6566	1182.47	13.6566	1277.48	13.6566	1207.25	13.6566	1266.32	13.6566	1196.84	13.6566	1188.87	13.6566	1190.75		539.732	263.241	537.031	12.8915	537.031	252.311	537.031	122.513	537.031	76.2992	537.031	215.398		537.031	212.082	537.031	23.0936	537.031	12.9976	537.031	152.065	537.031	7.97343	537.031	259.992		537.031	525.983	537.031	14.4069	537.031
13.6696	1287.74	13.6696	1098.38	13.6696	1157.9	13.6696	1266.24	13.6696	1198.62	13.6696	1209.62	13.6696	1222.97	13.6696	1210.43	13.6696	1201.2		540.94	265.141	538.231	10.7097	538.231	253.176	538.231	137.457	538.231	91.8443	538.231	215.703		538.231	206.414	538.231	23.1039	538.231	13.9805	538.231	156.958	538.231	10.938	538.231	244.535		538.231	492.355	538.231	9.23117	538.231
13.6826	1418.82	13.6826	1091.04	13.6826	1192.17	13.6826	1211.14	13.6826	1206.15	13.6826	1227.14	13.6826	1208.7	13.6826	1221.5	13.6826	1194.7		542.148	257.306	539.43	10.6684	539.43	247.91	539.43	160.914	539.43	90.4164	539.43	223.465		539.43	190.027	539.43	14.6895	539.43	10.4257	539.43	152.743	539.43	4.08881	539.43	245.118		539.43	494.343	539.43	5.39225	539.43
13.6956	1370.9	13.6956	1101.02	13.6956	1150.99	13.6956	1259.09	13.6956	1217.55	13.6956	1257.61	13.6956	1196.63	13.6956	1207.36	13.6956	1155.99		543.356	253.336	540.63	9.76426	540.63	259.786	540.63	168.577	540.63	68.7121	540.63	228.692		540.63	194.345	540.63	11.6354	540.63	9.92872	540.63	154.499	540.63	4.15895	540.63	248.329		540.63	498.899	540.63	7.27044	540.63
13.7086	1348	13.7086	1157.29	13.7086	1147.98	13.7086	1275.88	13.7086	1248.55	13.7086	1193.64	13.7086	1197.88	13.7086	1203.39	13.7086	1136.87		544.564	245.765	541.829	10.1981	541.829	245.055	541.829	144.313	541.829	60.2178	541.829	226.376		541.829	213.354	541.829	16.1805	541.829	10.2106	541.829	163.155	541.829	6.97834	541.829	246.558		541.829	497.028	541.829	11.2153	541.829
13.7216	1355.3	13.7216	1115.43	13.7216	1218.7	13.7216	1329.11	13.7216	1249.02	13.7216	1243.08	13.7216	1259.54	13.7216	1247.1	13.7216	1213.94		545.772	261.423	543.029	10.937	543.029	249.566	543.029	117.993	543.029	66.9312	543.029	212.031		543.029	202.73	543.029	18.3587	543.029	15.9227	543.029	164.589	543.029	5.4335	543.029	242.623		543.029	500.233	543.029	9.57892	543.029
13.7346	1389.34	13.7346	1073.77	13.7346	1199.51	13.7346	1301.23	13.7346	1215.28	13.7346	1257.93	13.7346	1264.57	13.7346	1181.14	13.7346	1196.96		546.98	245.376	544.228	14.8921	544.228	240.18	544.228	134.657	544.228	67.2522	544.228	206.26		544.228	201.639	544.228	20.5732	544.228	13.0906	544.228	174.117	544.228	5.65343	544.228	239.456		544.228	496.842	544.228	11.3089	544.228
13.7476	1368.15	13.7476	1114.86	13.7476	1131.99	13.7476	1265.97	13.7476	1219.88	13.7476	1250.01	13.7476	1163.14	13.7476	1265.59	13.7476	1228.54		548.188	219.883	545.427	14.7065	545.427	234.622	545.427	145.107	545.427	74.9174	545.427	212.758		545.427	196.464	545.427	18.0612	545.427	7.87156	545.427	162.087	545.427	7.09948	545.427	240.309		545.427	484.36	545.427	13.8128	545.427
13.7606	1365.65	13.7606	1103.85	13.7606	1148.11	13.7606	1306.58	13.7606	1183.58	13.7606	1236.81	13.7606	1174.5	13.7606	1235.38	13.7606	1277.79		549.396	226.653	546.627	9.89593	546.627	241.936	546.627	136.571	546.627	75.7268	546.627	226.268		546.627	182.62	546.627	16.5381	546.627	6.66139	546.627	150.284	546.627	4.89807	546.627	245.223		546.627	479.379	546.627	13.9443	546.627
13.7736	1380.3	13.7736	1118.08	13.7736	1169.24	13.7736	1254.57	13.7736	1258.89	13.7736	1229.25	13.7736	1202.53	13.7736	1249.65	13.7736	1223.39		550.604	207.101	547.826	10.5932	547.826	226.568	547.826	145.016	547.826	81.3981	547.826	225.74		547.826	184.379	547.826	22.0956	547.826	11.0932	547.826	157.817	547.826	2.56658	547.826	235.77		547.826	466.259	547.826	11.7135	547.826
13.7866	1358.97	13.7866	1125.46	13.7866	1125.07	13.7866	1232.25	13.7866	1201.69	13.7866	1233.25	13.7866	1193.13	13.7866	1230.32	13.7866	1218.89		551.812	219.075	549.026	11.4607	549.026	232.016	549.026	141.402	549.026	91.8564	549.026	223.009		549.026	199.743	549.026	24.4051	549.026	18.3504	549.026	168.402	549.026	6.70442	549.026	228.664		549.026	453.736	549.026	10.3953	549.026
13.7996	1348.65	13.7996	1070.21	13.7996	1110.83	13.7996	1251.03	13.7996	1159.8	13.7996	1250.28	13.7996	1198.2	13.7996	1159.24	13.7996	1209.27		553.02	221.496	550.225	16.6001	550.225	266.045	550.225	139.502	550.225	91.9924	550.225	221.783		550.225	199.173	550.225	18.3659	550.225	19.2951	550.225	173.224	550.225	12.6103	550.225	246.745		550.225	445.769	550.225	16.9171	550.225
13.8126	1387.7	13.8126	1106.07	13.8126	1187.26	13.8126	1258.33	13.8126	1231.34	13.8126	1247.62	13.8126	1168.53	13.8126	1211.22	13.8126	1137.73		554.228	254.898	551.424	24.4983	551.424	266.719	551.424	135.439	551.424	84.0386	551.424	230.543		551.424	183.456	551.424	21.4892	551.424	19.81	551.424	171.316	551.424	16.5837	551.424	261.072		551.424	436.652	551.424	23.3153	551.424
13.8256	1292.63	13.8256	1099.73	13.8256	1180.25	13.8256	1251.94	13.8256	1257.95	13.8256	1280.76	13.8256	1206.89	13.8256	1259.91	13.8256	1180.85		555.436	224.084	552.624	20.0761	552.624	245.377	552.624	123.574	552.624	73.6637	552.624	226.853		552.624	180.033	552.624	25.0437	552.624	18.8368	552.624	177.793	552.624	11.6722	552.624	248.795		552.624	426.505	552.624	21.8333	552.624
13.8386	1355.8	13.8386	1127.81	13.8386	1178.41	13.8386	1354.85	13.8386	1198.44	13.8386	1256.73	13.8386	1250.44	13.8386	1130.45	13.8386	1153.29		556.644	205.298	553.823	13.9794	553.823	248.327	553.823	134.379	553.823	70.7708	553.823	209.636		553.823	179.616	553.823	24.8787	553.823	15.8426	553.823	172.306	553.823	4.58728	553.823	225.887		553.823	430.702	553.823	18.7785	553.823
13.8516	1366.19	13.8516	1103.78	13.8516	1121.39	13.8516	1260.47	13.8516	1294.13	13.8516	1262.03	13.8516	1252.35	13.8516	1188.32	13.8516	1242.47		557.852	197.517	555.022	19.7624	555.022	238.672	555.022	134.771	555.022	86.0809	555.022	208.95		555.022	172.465	555.022	27.1231	555.022	15.7768	555.022	163.805	555.022	9.38184	555.022	225.34		555.022	420.912	555.022	17.8038	555.022
13.8646	1368.04	13.8646	1154.8	13.8646	1144.97	13.8646	1210.92	13.8646	1306.59	13.8646	1204.17	13.8646	1197.68	13.8646	1208.74	13.8646	1194.09		559.06	200.578	556.222	23.6048	556.222	223.607	556.222	129.032	556.222	88.352	556.222	207.762		556.222	171.849	556.222	25.0063	556.222	12.5746	556.222	164.36	556.222	12.2356	556.222	234.24		556.222	404.427	556.222	13.9133	556.222
13.8776	1353.68	13.8776	1063.47	13.8776	1198.6	13.8776	1263.82	13.8776	1230.29	13.8776	1224.65	13.8776	1195.75	13.8776	1220.58	13.8776	1267.13		560.268	201.846	557.421	18.7021	557.421	225.623	557.421	124.841	557.421	76.0652	557.421	198.875		557.421	174.66	557.421	26.4804	557.421	8.75629	557.421	159.146	557.421	11.9251	557.421	236.143		557.421	424.635	557.421	13.0539	557.421
13.8906	1409.78	13.8906	1095.9	13.8906	1209.67	13.8906	1281.2	13.8906	1277.78	13.8906	1219.92	13.8906	1277.84	13.8906	1192.56	13.8906	1267.47		561.476	215.542	558.621	17.7838	558.621	250.694	558.621	134.567	558.621	81.1944	558.621	191.559		558.621	174.88	558.621	23.4414	558.621	12.5797	558.621	156.92	558.621	12.3123	558.621	230.993		558.621	413.4	558.621	13.4203	558.621
13.9036	1318.61	13.9036	1091.04	13.9036	1143.26	13.9036	1260.26	13.9036	1184.61	13.9036	1303.07	13.9036	1243.42	13.9036	1295.65	13.9036	1193.95		562.685	203.511	559.82	16.8784	559.82	258.538	559.82	153.538	559.82	81.461	559.82	199.151		559.82	182.353	559.82	17.2271	559.82	13.575	559.82	152.019	559.82	5.99438	559.82	217.401		559.82	391.411	559.82	13.4054	559.82
13.9166	1426.29	13.9166	1010.53	13.9166	1195.95	13.9166	1353.94	13.9166	1210.63	13.9166	1222.35	13.9166	1219.71	13.9166	1279.49	13.9166	1192.48		563.893	185.887	561.019	12.9371	561.019	243.856	561.019	134.529	561.019	83.2939	561.019	194.455		561.019	181.293	561.019	17.8245	561.019	10.392	561.019	157.358	561.019	1.16685	561.019	208.296		561.019	392.246	561.019	18.0143	561.019
13.9296	1300.38	13.9296	1123.06	13.9296	1191.85	13.9296	1275.98	13.9296	1256.89	13.9296	1248.12	13.9296	1272.03	13.9296	1168.23	13.9296	1228.07		565.101	184.634	562.219	10.8577	562.219	239.794	562.219	121.993	562.219	82.8242	562.219	185.703		562.219	165.419	562.219	18.4193	562.219	11.5968	562.219	169.604	562.219	2.81114	562.219	198.75		562.219	388.695	562.219	17.028	562.219
13.9426	1408.3	13.9426	1140.88	13.9426	1150.27	13.9426	1270.04	13.9426	1226.2	13.9426	1283.77	13.9426	1279.95	13.9426	1234.57	13.9426	1246.88		566.309	167.354	563.418	10.9541	563.418	240.899	563.418	136.688	563.418	76.4164	563.418	189.489		563.418	146.061	563.418	18.2272	563.418	11.6804	563.418	163.385	563.418	8.65029	563.418	201.022		563.418	379.26	563.418	15.3765	563.418
13.9556	1351.95	13.9556	1164.61	13.9556	1149.02	13.9556	1287.71	13.9556	1227.97	13.9556	1207.28	13.9556	1215.08	13.9556	1214.34	13.9556	1201.75		567.517	180.331	564.618	14.6373	564.618	250.427	564.618	151.096	564.618	69.2746	564.618	197.242		564.618	152.972	564.618	18.231	564.618	13.544	564.618	148.126	564.618	10.4901	564.618	213.97		564.618	361.587	564.618	13.3597	564.618
13.9686	1364.63	13.9686	1127.03	13.9686	1186.97	13.9686	1221.79	13.9686	1228	13.9686	1209.89	13.9686	1180.89	13.9686	1197.45	13.9686	1208.79		568.725	187.351	565.817	10.5434	565.817	227.138	565.817	140.384	565.817	73.1843	565.817	194.51		565.817	160.06	565.817	12.3988	565.817	14.3781	565.817	152.87	565.817	5.52331	565.817	209.533		565.817	352.513	565.817	10.5594	565.817
13.9816	1334.16	13.9816	1085.52	13.9816	1163.91	13.9816	1202.65	13.9816	1174.03	13.9816	1155.06	13.9816	1183.86	13.9816	1171.94	13.9816	1212.86		569.933	190.569	567.016	5.65983	567.016	236.86	567.016	151.23	567.016	74.9177	567.016	188.555		567.016	150.451	567.016	12.3396	567.016	7.68652	567.016	162.349	567.016	5.54067	567.016	203.876		567.016	351.82	567.016	13.349	567.016
13.9946	1439.83	13.9946	1136.46	13.9946	1129.62	13.9946	1295.48	13.9946	1174.86	13.9946	1202.6	13.9946	1211.66	13.9946	1236.82	13.9946	1221.58		571.141	164.606	568.216	8.18402	568.216	232.054	568.216	158.193	568.216	76.9424	568.216	182.572		568.216	147.063	568.216	13.8732	568.216	8.03859	568.216	151.172	568.216	5.94334	568.216	204.852		568.216	338.836	568.216	10.7577	568.216
14.0076	1372.32	14.0076	1080.48	14.0076	1143.1	14.0076	1230.15	14.0076	1206.15	14.0076	1238.04	14.0076	1229.05	14.0076	1212.63	14.0076	1210.67		572.349	169.788	569.415	15.1131	569.415	224.976	569.415	128.149	569.415	86.3911	569.415	180.68		569.415	143.817	569.415	19.2017	569.415	9.70323	569.415	149.919	569.415	3.88697	569.415	203.31		569.415	322.467	569.415	11.9963	569.415
14.0206	1327.84	14.0206	1086.34	14.0206	1182.29	14.0206	1298.85	14.0206	1211.74	14.0206	1231.59	14.0206	1237.47	14.0206	1171.77	14.0206	1210.93		573.557	150.244	570.615	12.6837	570.615	258.658	570.615	133.205	570.615	91.2171	570.615	178.79		570.615	143.873	570.615	25.5217	570.615	12.2647	570.615	161.87	570.615	6.24211	570.615	203.16		570.615	329.42	570.615	15.1447	570.615
14.0336	1338.86	14.0336	1135.05	14.0336	1127.71	14.0336	1327.1	14.0336	1242.49	14.0336	1235.62	14.0336	1244.47	14.0336	1218.9	14.0336	1228.56		574.765	167.476	571.814	11.8175	571.814	250.212	571.814	136.955	571.814	84.3623	571.814	176.899		571.814	139.376	571.814	19.9509	571.814	7.89304	571.814	165.891	571.814	4.23133	571.814	193.124		571.814	322.918	571.814	16.9015	571.814
14.0466	1389.36	14.0466	1088.72	14.0466	1155.91	14.0466	1210.16	14.0466	1179.18	14.0466	1210.4	14.0466	1205.69	14.0466	1224.83	14.0466	1243.71		575.973	162.628	573.013	15.6301	573.013	226.32	573.013	112.724	573.013	81.6667	573.013	172.273		573.013	140.682	573.013	17.5859	573.013	9.17106	573.013	158.72	573.013	6.65351	573.013	183.877		573.013	304.004	573.013	16.6056	573.013
14.0596	1388.57	14.0596	1118.36	14.0596	1139.11	14.0596	1318.36	14.0596	1231.78	14.0596	1211.62	14.0596	1229.13	14.0596	1214.15	14.0596	1178.99		577.181	159.797	574.213	8.41888	574.213	242.276	574.213	125.486	574.213	76.5521	574.213	158.012		574.213	141.564	574.213	17.3175	574.213	14.7201	574.213	143.856	574.213	7.4295	574.213	198.748		574.213	297.101	574.213	8.95149	574.213
14.0726	1362.96	14.0726	1107.69	14.0726	1183.5	14.0726	1271.08	14.0726	1246.05	14.0726	1206.63	14.0726	1210.54	14.0726	1205.85	14.0726	1207.77		578.389	158.088	575.412	9.96365	575.412	233.326	575.412	123.331	575.412	55.7585	575.412	150.47		575.412	125.92	575.412	19.4084	575.412	12.5002	575.412	147.032	575.412	7.51775	575.412	198.068		575.412	296.201	575.412	8.76659	575.412
14.0856	1397.14	14.0856	1117.5	14.0856	1159.81	14.0856	1256.04	14.0856	1235.5	14.0856	1130.83	14.0856	1223.03	14.0856	1204.12	14.0856	1191.66		579.597	141.852	576.612	13.1428	576.612	215.383	576.612	130.079	576.612	65.2668	576.612	161.086		576.612	122.683	576.612	16.1672	576.612	12.2622	576.612	148.507	576.612	6.4198	576.612	189.991		576.612	281.259	576.612	12.8388	576.612
14.0986	1371.39	14.0986	1099.76	14.0986	1158.62	14.0986	1291.73	14.0986	1209.51	14.0986	1186.59	14.0986	1194.39	14.0986	1204	14.0986	1196		580.805	139.27	577.811	20.2498	577.811	209.709	577.811	130.675	577.811	76.824	577.811	157.081		577.811	117.163	577.811	13.3142	577.811	12.5158	577.811	161.295	577.811	6.5507	577.811	187.93		577.811	282.197	577.811	14.1914	577.811
14.1116	1398.99	14.1116	1095.27	14.1116	1222.11	14.1116	1310.83	14.1116	1204.27	14.1116	1196.86	14.1116	1245.33	14.1116	1278.35	14.1116	1246.28		582.013	142.001	579.01	16.1186	579.01	222.143	579.01	143.369	579.01	67.7948	579.01	148.435		579.01	109.695	579.01	17.3166	579.01	11.5229	579.01	148.373	579.01	5.04395	579.01	176.432		579.01	287.51	579.01	18.7562	579.01
14.1246	1336.48	14.1246	1066.8	14.1246	1164.48	14.1246	1235.23	14.1246	1237.33	14.1246	1256.82	14.1246	1210.41	14.1246	1283.16	14.1246	1191.61		583.221	141.179	580.21	15.4881	580.21	206.616	580.21	147.015	580.21	65.1957	580.21	149.407		580.21	121.069	580.21	21.6827	580.21	11.628	580.21	151.079	580.21	6.40998	580.21	180.764		580.21	283.379	580.21	18.5588	580.21
14.1376	1415.38	14.1376	1134.64	14.1376	1153	14.1376	1244.81	14.1376	1192.32	14.1376	1237.44	14.1376	1227.5	14.1376	1206.82	14.1376	1172.55		584.429	166.046	581.409	17.6601	581.409	221.577	581.409	147.025	581.409	72.9759	581.409	157.568		581.409	120.32	581.409	24.1455	581.409	13.2621	581.409	159.756	581.409	10.2168	581.409	185.339		581.409	283.407	581.409	8.03315	581.409
14.1506	1437.01	14.1506	1087.06	14.1506	1230.63	14.1506	1273.21	14.1506	1198.86	14.1506	1267.9	14.1506	1171.06	14.1506	1164.62	14.1506	1201.89		585.638	136.416	582.609	20.054	582.609	213.921	582.609	155.311	582.609	80.0423	582.609	157.072		582.609	118.525	582.609	21.8103	582.609	15.3374	582.609	151.528	582.609	14.3282	582.609	184.343		582.609	267.658	582.609	10.9627	582.609
14.1636	1390.16	14.1636	1128.62	14.1636	1250.95	14.1636	1306.87	14.1636	1221.8	14.1636	1216.43	14.1636	1245.61	14.1636	1251.38	14.1636	1177.48		586.846	146.936	583.808	17.8428	583.808	224.021	583.808	136.634	583.808	71.5101	583.808	150.193		583.808	107.036	583.808	19.9015	583.808	18.2628	583.808	150.173	583.808	9.78178	583.808	181.483		583.808	272.121	583.808	16.2958	583.808
14.1766	1378.37	14.1766	1111.48	14.1766	1144.43	14.1766	1349.67	14.1766	1265.12	14.1766	1244.75	14.1766	1266.44	14.1766	1232.7	14.1766	1192.19		588.054	127.687	585.008	14.9591	585.008	212.645	585.008	114.409	585.008	67.8492	585.008	142.604		585.008	109.379	585.008	21.6815	585.008	18.2055	585.008	142.72	585.008	4.81178	585.008	164.339		585.008	277.937	585.008	12.5811	585.008
14.1896	1344.19	14.1896	1130.76	14.1896	1144.96	14.1896	1249.32	14.1896	1243.41	14.1896	1264.47	14.1896	1269.42	14.1896	1172.48	14.1896	1195.39		589.262	118.232	586.207	12.3334	586.207	209.158	586.207	115.372	586.207	67.7255	586.207	136.179		586.207	104.725	586.207	22.8354	586.207	17.6142	586.207	134.775	586.207	7.99969	586.207	169.659		586.207	272.502	586.207	12.1259	586.207
14.2026	1416.3	14.2026	1147.34	14.2026	1168.49	14.2026	1286.61	14.2026	1245.54	14.2026	1206.57	14.2026	1235.02	14.2026	1180.67	14.2026	1206.13		590.47	124.347	587.406	19.4867	587.406	181.418	587.406	126.575	587.406	65.0345	587.406	135.671		587.406	103.887	587.406	21.7227	587.406	17.8785	587.406	147.538	587.406	8.43647	587.406	185.272		587.406	262.512	587.406	16.2719	587.406
14.2156	1411.87	14.2156	1128.8	14.2156	1234.24	14.2156	1274.73	14.2156	1180.48	14.2156	1235.75	14.2156	1195.38	14.2156	1241.75	14.2156	1212.93		591.678	127.958	588.606	15.7046	588.606	180.444	588.606	138.133	588.606	69.6928	588.606	134.67		588.606	97.835	588.606	27.9968	588.606	14.2032	588.606	154.105	588.606	10.6759	588.606	165.784		588.606	249.64	588.606	12.2324	588.606
14.2286	1420.51	14.2286	1133.08	14.2286	1222.32	14.2286	1209.63	14.2286	1182.93	14.2286	1192.96	14.2286	1219.56	14.2286	1208.93	14.2286	1238.81		592.886	112.11	589.805	10.5355	589.805	194.846	589.805	132.407	589.805	76.2671	589.805	132.225		589.805	93.6714	589.805	25.1997	589.805	11.9505	589.805	128.265	589.805	10.4192	589.805	168.452		589.805	244.027	589.805	10.6693	589.805
14.2416	1384.44	14.2416	1129.88	14.2416	1209.41	14.2416	1227.44	14.2416	1239.51	14.2416	1255.06	14.2416	1223.64	14.2416	1181.22	14.2416	1262.07		594.094	121.37	591.005	14.486	591.005	204.136	591.005	115.247	591.005	81.3871	591.005	140.352		591.005	84.012	591.005	17.0167	591.005	15.9684	591.005	136.804	591.005	13.7156	591.005	172.573		591.005	237.104	591.005	14.2425	591.005
14.2546	1341.03	14.2546	1104.58	14.2546	1178.54	14.2546	1259.15	14.2546	1245.18	14.2546	1247.27	14.2546	1247.68	14.2546	1212.5	14.2546	1257.94		595.302	115.3	592.204	14.8232	592.204	204.257	592.204	119.945	592.204	68.6347	592.204	142.3		592.204	91.6371	592.204	20.363	592.204	19.2584	592.204	133.496	592.204	10.0081	592.204	170.753		592.204	241.168	592.204	13.5949	592.204
14.2676	1363.8	14.2676	1139.49	14.2676	1154.09	14.2676	1268.24	14.2676	1226.34	14.2676	1210.16	14.2676	1221.71	14.2676	1253.82	14.2676	1257.24		596.51	109.698	593.403	15.1504	593.403	201.637	593.403	137.498	593.403	67.34	593.403	128.461		593.403	88.7288	593.403	20.3478	593.403	16.9315	593.403	109.857	593.403	5.74051	593.403	148.9		593.403	240.782	593.403	12.8767	593.403
14.2806	1398.54	14.2806	1090.74	14.2806	1203.43	14.2806	1257.23	14.2806	1173.19	14.2806	1216.45	14.2806	1228.39	14.2806	1203.68	14.2806	1189.59		597.718	111.605	594.603	12.1506	594.603	191.426	594.603	124.996	594.603	60.7858	594.603	122.57		594.603	90.1301	594.603	16.3793	594.603	15.9413	594.603	133.185	594.603	7.72565	594.603	148.294		594.603	244.591	594.603	8.21305	594.603
14.2936	1294.53	14.2936	1127.5	14.2936	1180.19	14.2936	1263.88	14.2936	1222.76	14.2936	1216.92	14.2936	1231.37	14.2936	1162.41	14.2936	1202.73		598.926	101.326	595.802	7.48511	595.802	176.228	595.802	140.095	595.802	61.5483	595.802	116.676		595.802	86.5459	595.802	18.7287	595.802	14.9524	595.802	131.912	595.802	2.72412	595.802	152.349		595.802	222.121	595.802	11.1979	595.802
14.3066	1331.44	14.3066	1127.1	14.3066	1167.58	14.3066	1237.22	14.3066	1207.2	14.3066	1247.21	14.3066	1260.78	14.3066	1218.7	14.3066	1181.21		600.134	106.891	597.002	10.1304	597.002	153.536	597.002	135.603	597.002	57.5784	597.002	113.1		597.002	77.2632	597.002	19.3999	597.002	9.60944	597.002	132.358	597.002	8.7363	597.002	138.735		597.002	211.384	597.002	9.83992	597.002
14.3196	1373.59	14.3196	1120.12	14.3196	1173.94	14.3196	1222.88	14.3196	1206.53	14.3196	1221.18	14.3196	1215.83	14.3196	1239.77	14.3196	1193.11		601.342	101.907	598.201	14.1667	598.201	170.063	598.201	114.045	598.201	63.43	598.201	119.47		598.201	75.3764	598.201	20.7751	598.201	12.9287	598.201	127.985	598.201	8.08146	598.201	132.755		598.201	201.716	598.201	12.1503	598.201
14.3326	1427.41	14.3326	1088.29	14.3326	1142.6	14.3326	1243.57	14.3326	1222.05	14.3326	1243.27	14.3326	1223.31	14.3326	1265.83	14.3326	1205.39		602.55	93.4142	599.4	12.7998	599.4	166.12	599.4	104.069	599.4	55.1016	599.4	115.84		599.4	75.3179	599.4	17.7802	599.4	14.6534	599.4	130.57	599.4	6.08686	599.4	126.878		599.4	218.715	599.4	15.1318	599.4
14.3456	1373.55	14.3456	1098.01	14.3456	1166.41	14.3456	1301.02	14.3456	1226.69	14.3456	1215.41	14.3456	1260.32	14.3456	1239.59	14.3456	1178.56		603.758	96.7383	600.6	15.4842	600.6	157.727	600.6	109.809	600.6	54.2837	600.6	94.2389		600.6	85.2067	600.6	14.1768	600.6	10.6143	600.6	120.377	600.6	4.74872	600.6	123.686		600.6	218.117	600.6	15.1631	600.6
14.3586	1361.98	14.3586	1127.25	14.3586	1163.04	14.3586	1291.23	14.3586	1219.56	14.3586	1188.24	14.3586	1239.23	14.3586	1224.03	14.3586	1176.14		604.966	94.7056	601.799	14.1765	601.799	160.528	601.799	122.179	601.799	52.4914	601.799	116.108		601.799	78.8602	601.799	13.3709	601.799	12.6166	601.799	131.678	601.799	5.4066	601.799	142.538		601.799	222.484	601.799	10.785	601.799
14.3716	1388.99	14.3716	1137.33	14.3716	1162.33	14.3716	1332.62	14.3716	1213.34	14.3716	1189.66	14.3716	1188.7	14.3716	1234.99	14.3716	1200.98		606.174	105.687	602.998	14.7508	602.998	202.185	602.998	131.808	602.998	67.6922	602.998	109.523		602.998	79.6422	602.998	21.5433	602.998	15.9268	602.998	113.48	602.998	8.39051	602.998	137.72		602.998	221.371	602.998	13.6889	602.998
14.3846	1378.63	14.3846	1148.5	14.3846	1214.25	14.3846	1313.1	14.3846	1225.78	14.3846	1213	14.3846	1179.53	14.3846	1225.56	14.3846	1241.18		607.383	88.3718	604.198	16.2694	604.198	194.416	604.198	114.754	604.198	65.8864	604.198	87.2743		604.198	71.8043	604.198	15.847	604.198	17.6891	604.198	98.9941	604.198	9.47997	604.198	122.364		604.198	228.043	604.198	19.4491	604.198
14.3976	1363.18	14.3976	1169.51	14.3976	1220.26	14.3976	1251.81	14.3976	1239.46	14.3976	1227.23	14.3976	1223.42	14.3976	1248.37	14.3976	1265.4		608.591	80.5345	605.397	8.73954	605.397	192.481	605.397	102.733	605.397	61.4639	605.397	92.5321		605.397	64.6697	605.397	14.5376	605.397	11.6714	605.397	103.453	605.397	3.7884	605.397	118.968		605.397	195.398	605.397	15.7363	605.397
14.4106	1381	14.4106	1141.73	14.4106	1210	14.4106	1230.73	14.4106	1223.27	14.4106	1275.45	14.4106	1239.91	14.4106	1248.46	14.4106	1272.55		609.799	92.9277	606.597	13.8534	606.597	168.453	606.597	107.404	606.597	68.3151	606.597	91.1249		606.597	72.4832	606.597	13.5308	606.597	10.2814	606.597	100.563	606.597	2.09535	606.597	113.931		606.597	174.965	606.597	16.023	606.597
14.4236	1380.47	14.4236	1134.78	14.4236	1217.52	14.4236	1222.48	14.4236	1211.37	14.4236	1246.25	14.4236	1168.09	14.4236	1202.67	14.4236	1232.66		611.007	83.3919	607.796	11.1341	607.796	160.411	607.796	88.8778	607.796	57.9344	607.796	97.7302		607.796	68.9936	607.796	12.5927	607.796	10.702	607.796	95.5848	607.796	5.05292	607.796	102.265		607.796	162.177	607.796	15.4236	607.796
14.4366	1363.14	14.4366	1173.21	14.4366	1204.12	14.4366	1250.06	14.4366	1247.37	14.4366	1232.11	14.4366	1182.48	14.4366	1198.26	14.4366	1232.04		612.215	80.5314	608.995	12.4826	608.995	156.032	608.995	108.094	608.995	43.0471	608.995	89.8047		608.995	63.5547	608.995	13.1471	608.995	6.63674	608.995	93.9987	608.995	8.80011	608.995	122.684		608.995	170.166	608.995	10.9895	608.995
14.4496	1350.33	14.4496	1131.95	14.4496	1211.8	14.4496	1263.33	14.4496	1272.43	14.4496	1225.8	14.4496	1201.84	14.4496	1220.52	14.4496	1241.54		613.423	78.6792	610.195	14.4421	610.195	150.766	610.195	97.0049	610.195	50.2418	610.195	91.7382		610.195	69.7123	610.195	17.6598	610.195	7.00883	610.195	91.3888	610.195	6.45521	610.195	124.062		610.195	169.585	610.195	12.0153	610.195
14.4626	1378.82	14.4626	1101.35	14.4626	1173.88	14.4626	1295.99	14.4626	1235.22	14.4626	1185.96	14.4626	1212.29	14.4626	1207.12	14.4626	1218.91		614.631	74.8856	611.394	16.5192	611.394	168.423	611.394	106.406	611.394	43.0722	611.394	101.341		611.394	68.7621	611.394	10.2687	611.394	5.64672	611.394	92.398	611.394	4.8045	611.394	102.903		611.394	174.821	611.394	8.99707	611.394
14.4756	1379.88	14.4756	1108.17	14.4756	1164.64	14.4756	1297.53	14.4756	1217.8	14.4756	1205.14	14.4756	1251.23	14.4756	1218.82	14.4756	1216.56		615.839	91.3499	612.594	10.5123	612.594	155.287	612.594	111.994	612.594	31.7351	612.594	97.37		612.594	64.2522	612.594	8.64334	612.594	6.33957	612.594	91.265	612.594	1.47706	612.594	96.6934		612.594	173.01	612.594	8.6032	612.594
14.4886	1341.35	14.4886	1122.84	14.4886	1145.66	14.4886	1259.66	14.4886	1232.65	14.4886	1181.24	14.4886	1260.35	14.4886	1242.77	14.4886	1230.92		617.047	87.1496	613.793	7.79652	613.793	130.325	613.793	102.068	613.793	32.1201	613.793	97.1976		613.793	57.5184	613.793	9.24522	613.793	7.62953	613.793	79.5683	613.793	0.43784	613.793	92.8777		613.793	169.511	613.793	11.2878	613.793
14.5016	1329.1	14.5016	1145.47	14.5016	1146.78	14.5016	1196.95	14.5016	1224.83	14.5016	1202.96	14.5016	1258.54	14.5016	1233.96	14.5016	1216.16		618.255	81.8092	614.992	9.49219	614.992	116.015	614.992	98.1472	614.992	39.1887	614.992	89.6063		614.992	60.6971	614.992	17.3166	614.992	10.6953	614.992	80.6351	614.992	7.09582	614.992	102.425		614.992	171.297	614.992	6.63113	614.992
14.5146	1338.57	14.5146	1113.23	14.5146	1177.47	14.5146	1235.08	14.5146	1242.4	14.5146	1227.95	14.5146	1201.29	14.5146	1202.84	14.5146	1229.96		619.463	73.2679	616.192	9.13772	616.192	123.358	616.192	101.899	616.192	43.996	616.192	77.7401		616.192	49.3874	616.192	16.0073	616.192	6.00718	616.192	83.6903	616.192	12.8086	616.192	90.0725		616.192	170.89	616.192	0.9058	616.192
14.5276	1353.39	14.5276	1084.38	14.5276	1181.17	14.5276	1251.88	14.5276	1243.12	14.5276	1205.98	14.5276	1156.83	14.5276	1199.68	14.5276	1240.42		620.671	79.0684	617.391	10.8179	617.391	143.85	617.391	109.362	617.391	43.7205	617.391	66.44		617.391	47.1147	617.391	11.3529	617.391	6.67609	617.391	94.7566	617.391	10.1415	617.391	90.1123		617.391	155.012	617.391	3.89304	617.391
14.5406	1358.78	14.5406	1106.8	14.5406	1170.48	14.5406	1244.93	14.5406	1218.02	14.5406	1274.58	14.5406	1199.21	14.5406	1209.39	14.5406	1228.39		621.879	71.4736	618.591	7.14624	618.591	138.93	618.591	97.427	618.591	51.1404	618.591	77.2142		618.591	47.517	618.591	11.0439	618.591	7.0111	618.591	100.479	618.591	7.80734	618.591	91.1558		618.591	158.192	618.591	7.21652	618.591
14.5536	1333.33	14.5536	1146.2	14.5536	1165.05	14.5536	1262.15	14.5536	1254.7	14.5536	1291.08	14.5536	1195.04	14.5536	1202.73	14.5536	1193.79		623.087	64.0906	619.79	9.84189	619.79	131.352	619.79	77.9457	619.79	42.876	619.79	76.668		619.79	47.5932	619.79	17.0359	619.79	11.741	619.79	87.5771	619.79	7.83179	619.79	89.189		619.79	166.032	619.79	13.2233	619.79
14.5666	1354.9	14.5666	1138.03	14.5666	1186.17	14.5666	1228.07	14.5666	1229.38	14.5666	1239.69	14.5666	1202.38	14.5666	1186.1	14.5666	1174.35		624.295	74.4444	620.99	18.172	620.99	123.727	620.99	96.1566	620.99	39.0163	620.99	76.6901		620.99	53.0504	620.99	15.7498	620.99	13.5437	620.99	91.3262	620.99	10.8041	620.99	91.9904		620.99	170.872	620.99	19.5069	620.99
14.5796	1387.91	14.5796	1144.99	14.5796	1162.38	14.5796	1206.57	14.5796	1187.25	14.5796	1248.76	14.5796	1230.35	14.5796	1172.46	14.5796	1222.05		625.503	54.5872	622.189	18.0767	622.189	123.046	622.189	103.899	622.189	43.4115	622.189	67.1475		622.189	62.0808	622.189	18.7527	622.189	13.5474	622.189	85.8516	622.189	9.5039	622.189	96.4941		622.189	167.219	622.189	14.4042	622.189
14.5926	1347.18	14.5926	1175.02	14.5926	1116.03	14.5926	1255.77	14.5926	1227.88	14.5926	1220.24	14.5926	1260.79	14.5926	1172.98	14.5926	1225.67		626.711	65.6851	623.388	11.4798	623.388	129.397	623.388	91.468	623.388	46.8987	623.388	71.1476		623.388	64.8149	623.388	18.057	623.388	13.5511	623.388	70.4803	623.388	8.77042	623.388	80.5495		623.388	146.967	623.388	4.78341	623.388
14.6056	1342.71	14.6056	1153.96	14.6056	1113.44	14.6056	1265.9	14.6056	1234.94	14.6056	1226.16	14.6056	1230.34	14.6056	1170.15	14.6056	1226.13		627.919	65.7703	624.588	15.9661	624.588	111.367	624.588	100.067	624.588	53.6215	624.588	79.8705		624.588	60.6768	624.588	17.8601	624.588	9.20959	624.588	80.0441	624.588	6.55709	624.588	75.4677		624.588	139.954	624.588	6.93663	624.588
14.6186	1351.6	14.6186	1145.51	14.6186	1130.81	14.6186	1239.98	14.6186	1226.07	14.6186	1297.24	14.6186	1161.21	14.6186	1210.33	14.6186	1267.25		629.128	65.8555	625.787	17.5205	625.787	108.799	625.787	93.4623	625.787	52.1507	625.787	68.0587		625.787	49.5722	625.787	15.4589	625.787	18.297	625.787	85.6349	625.787	8.79183	625.787	74.487		625.787	137.436	625.787	13.0389	625.787
14.6316	1315.24	14.6316	1138.76	14.6316	1188.15	14.6316	1264.63	14.6316	1267.33	14.6316	1252.8	14.6316	1195.59	14.6316	1240.89	14.6316	1229.04		630.336	54.928	626.987	5.53076	626.987	101.628	626.987	99.4036	626.987	43.3593	626.987	63.1937		626.987	47.9869	626.987	15.4749	626.987	11.8855	626.987	75.7164	626.987	5.08706	626.987	69.1031		626.987	112.056	626.987	9.41134	626.987
14.6446	1352.44	14.6446	1090.54	14.6446	1216.69	14.6446	1274.88	14.6446	1242.58	14.6446	1214.5	14.6446	1231.12	14.6446	1223.49	14.6446	1162.06		631.544	54.1936	628.186	9.9546	628.186	101.29	628.186	85.9239	628.186	45.0326	628.186	65.2348		628.186	44.9312	628.186	31.2967	628.186	8.87352	628.186	80.0905	628.186	5.02699	628.186	74.1167		628.186	129.335	628.186	10.5136	628.186
14.6576	1368.46	14.6576	1048.6	14.6576	1185.15	14.6576	1264.18	14.6576	1187.12	14.6576	1240.46	14.6576	1241.82	14.6576	1238.06	14.6576	1174.24		632.752	47.9173	629.385	13.7655	629.385	121.129	629.385	88.0146	629.385	41.5961	629.385	67.0945		629.385	42.9725	629.385	13.4384	629.385	14.0478	629.385	81.7387	629.385	9.77828	629.385	71.5079		629.385	132.884	629.385	12.6588	629.385
14.6706	1360.23	14.6706	1085.61	14.6706	1192.71	14.6706	1258.75	14.6706	1214.01	14.6706	1203.11	14.6706	1234.11	14.6706	1222.6	14.6706	1226.7		633.96	42.3073	630.585	12.4784	630.585	122.945	630.585	86.6216	630.585	33.0268	630.585	63.3031		630.585	49.346	630.585	13.3243	630.585	10.8111	630.585	72.8801	630.585	10.0125	630.585	87.843		630.585	119.025	630.585	10.7119	630.585
14.6836	1408.01	14.6836	1141.15	14.6836	1215.43	14.6836	1258.43	14.6836	1211.44	14.6836	1205.81	14.6836	1247.95	14.6836	1197.28	14.6836	1244.28		635.168	39.5052	631.784	11.3883	631.784	107.881	631.784	99.1979	631.784	46.1175	631.784	69.645		631.784	52.2519	631.784	15.8135	631.784	3.96528	631.784	52.7772	631.784	11.3132	631.784	82.6966		631.784	102.529	631.784	11.0585	631.784
14.6966	1374.26	14.6966	1125.31	14.6966	1188.17	14.6966	1301.4	14.6966	1206.45	14.6966	1248.67	14.6966	1244.34	14.6966	1237.94	14.6966	1258.54		636.376	51.598	632.984	10.2121	632.984	91.2636	632.984	84.983	632.984	36.8991	632.984	56.5005		632.984	46.5458	632.984	11.9866	632.984	4.26126	632.984	57.241	632.984	3.92402	632.984	75.1744		632.984	103.106	632.984	10.2103	632.984
14.7096	1361.55	14.7096	1127.43	14.7096	1174.18	14.7096	1327.23	14.7096	1247.94	14.7096	1233.45	14.7096	1182.49	14.7096	1264.27	14.7096	1249.47		637.584	49.3758	634.183	11.4777	634.183	113.401	634.183	74.2674	634.183	34.8857	634.183	51.7699		634.183	41.4605	634.183	9.05461	634.183	8.8039	634.183	76.9108	634.183	2.94175	634.183	69.0877		634.183	96.3008	634.183	9.88577	634.183
14.7226	1381.43	14.7226	1127.28	14.7226	1189.26	14.7226	1257.46	14.7226	1286.6	14.7226	1225.52	14.7226	1220.86	14.7226	1228.05	14.7226	1219.36		638.792	48.9642	635.382	12.2269	635.382	109.986	635.382	81.21	635.382	34.0104	635.382	56.6928		635.382	47.4487	635.382	11.2133	635.382	9.6916	635.382	61.9305	635.382	7.6206	635.382	64.4709		635.382	97.2063	635.382	15.144	635.382
14.7356	1388.92	14.7356	1088.02	14.7356	1165.73	14.7356	1246.32	14.7356	1243.29	14.7356	1250.06	14.7356	1243.76	14.7356	1248.05	14.7356	1228.12		640	53.0973	636.582	10.4485	636.582	106.705	636.582	84.9323	636.582	26.7406	636.582	56.7454		636.582	62.7941	636.582	13.6328	636.582	6.41978	636.582	58.198	636.582	6.14452	636.582	67.0325		636.582	92.5544	636.582	14.2211	636.582
14.7486	1407.57	14.7486	1101.94	14.7486	1183.97	14.7486	1290.51	14.7486	1189.62	14.7486	1265.54	14.7486	1222.54	14.7486	1264.87	14.7486	1220.11		641.208	56.2944	637.781	2.79324	637.781	102.435	637.781	72.8357	637.781	34.2426	637.781	58.8678		637.781	44.5665	637.781	17.4697	637.781	1.69029	637.781	66.805	637.781	5.27625	637.781	65.1986		637.781	94.6515	637.781	7.8451	637.781
14.7616	1402.53	14.7616	1154	14.7616	1207.32	14.7616	1312.84	14.7616	1248.11	14.7616	1284.95	14.7616	1233.47	14.7616	1203.95	14.7616	1233.21		642.416	49.2687	638.981	3.51972	638.981	89.8565	638.981	90.1873	638.981	35.3811	638.981	38.8478		638.981	44.6359	638.981	11.7567	638.981	3.01696	638.981	56.846	638.981	-0.56715	638.981	63.0448		638.981	104.609	638.981	6.98315	638.981
14.7746	1381.53	14.7746	1137.7	14.7746	1179.87	14.7746	1256.89	14.7746	1270.2	14.7746	1286.44	14.7746	1189.96	14.7746	1211.68	14.7746	1253.47		643.624	44.4797	640.18	10.6919	640.18	78.6806	640.18	89.7135	640.18	21.8909	640.18	45.3967		640.18	48.0391	640.18	6.82885	640.18	6.86575	640.18	57.257	640.18	5.41634	640.18	66.7766		640.18	91.6408	640.18	10.3249	640.18
14.7876	1347.57	14.7876	1122.68	14.7876	1170.71	14.7876	1261.05	14.7876	1201.44	14.7876	1290.93	14.7876	1204.77	14.7876	1195.35	14.7876	1219.43		644.832	53.1772	641.379	7.88783	641.379	77.4619	641.379	94.5194	641.379	19.9613	641.379	46.1083		641.379	33.1992	641.379	9.06494	641.379	7.29051	641.379	55.7822	641.379	8.50668	641.379	59.9011		641.379	96.6054	641.379	13.3705	641.379
14.8006	1368.05	14.8006	1117.13	14.8006	1170.08	14.8006	1276.54	14.8006	1237.83	14.8006	1261.82	14.8006	1272.43	14.8006	1202.77	14.8006	1202.67		646.04	54.5809	642.579	4.27054	642.579	87.1998	642.579	90.4066	642.579	33.3096	642.579	38.57		642.579	30.4549	642.579	8.4782	642.579	4.88289	642.579	53.4361	642.579	5.29546	642.579	60.7484		642.579	100.775	642.579	10.7415	642.579
14.8136	1355.35	14.8136	1126.75	14.8136	1210.48	14.8136	1258.78	14.8136	1306.9	14.8136	1301.95	14.8136	1284.67	14.8136	1217.97	14.8136	1220.02		647.248	53.3821	643.778	2.47589	643.778	82.7318	643.778	81.7925	643.778	27.9329	643.778	49.4094		643.778	32.4572	643.778	11.1819	643.778	7.16681	643.778	55.6254	643.778	3.04549	643.778	55.1394		643.778	103.967	643.778	7.49125	643.778
14.8266	1402.28	14.8266	1134.4	14.8266	1197.93	14.8266	1316.41	14.8266	1295.81	14.8266	1261.64	14.8266	1261.68	14.8266	1214.67	14.8266	1183.67		648.456	45.0375	644.978	3.71385	644.978	78.8154	644.978	68.112	644.978	23.0977	644.978	43.6035		644.978	31.6807	644.978	15.6521	644.978	7.73038	644.978	50.1255	644.978	1.37826	644.978	51.2679		644.978	108.908	644.978	8.6392	644.978
14.8396	1413.65	14.8396	1171.2	14.8396	1195.99	14.8396	1257.66	14.8396	1241.38	14.8396	1233.04	14.8396	1227.28	14.8396	1203.32	14.8396	1219.94		649.664	37.5148	646.177	8.81922	646.177	86.3042	646.177	72.5471	646.177	23.77	646.177	37.4119		646.177	33.1045	646.177	12.3137	646.177	3.44334	646.177	47.3449	646.177	6.15994	646.177	51.2318		646.177	111.235	646.177	14.4952	646.177
14.8526	1441.37	14.8526	1171.25	14.8526	1150.49	14.8526	1246.47	14.8526	1239.4	14.8526	1172.28	14.8526	1235.47	14.8526	1200.14	14.8526	1233.39		650.872	39.762	647.376	10.9308	647.376	83.2787	647.376	77.5596	647.376	25.9752	647.376	36.5048		647.376	26.8214	647.376	9.6273	647.376	9.79951	647.376	49.7473	647.376	6.2139	647.376	46.9846		647.376	95.001	647.376	15.7508	647.376
14.8656	1429.2	14.8656	1170.29	14.8656	1187.82	14.8656	1263.42	14.8656	1216.61	14.8656	1206.66	14.8656	1222	14.8656	1192.55	14.8656	1229.46		652.081	41.7133	648.576	9.62401	648.576	87.97	648.576	67.8673	648.576	24.2119	648.576	34.3087		648.576	28.0256	648.576	5.90398	648.576	8.23867	648.576	50.1311	648.576	2.19507	648.576	43.5722		648.576	72.9686	648.576	16.1725	648.576
14.8786	1349.88	14.8786	1100.94	14.8786	1249.51	14.8786	1258.93	14.8786	1183.54	14.8786	1249.14	14.8786	1293.18	14.8786	1244.93	14.8786	1220.52		653.289	40.4053	649.775	11.1682	649.775	92.0853	649.775	67.2066	649.775	21.9444	649.775	30.3849		649.775	24.3817	649.775	4.77956	649.775	7.4658	649.775	43.0853	649.775	0.35396	649.775	44.9221		649.775	71.6401	649.775	10.5256	649.775
14.8916	1342.69	14.8916	1142.89	14.8916	1182.42	14.8916	1244.54	14.8916	1252.31	14.8916	1223.77	14.8916	1247.65	14.8916	1232.69	14.8916	1265.81		654.497	54.0714	650.974	8.14837	650.974	80.29	650.974	64.2465	650.974	28.4358	650.974	30.8783		650.974	26.1033	650.974	7.88986	650.974	8.69386	650.974	47.3744	650.974	1.36463	650.974	41.3542		650.974	75.9113	650.974	7.63881	650.974
14.9046	1356.41	14.9046	1122.96	14.9046	1164.48	14.9046	1253.19	14.9046	1286.44	14.9046	1200.41	14.9046	1247.96	14.9046	1221.78	14.9046	1275.59		655.705	40.0611	652.174	10.9568	652.174	67.0105	652.174	52.4701	652.174	21.2295	652.174	45.0832		652.174	32.382	652.174	11.3632	652.174	6.70408	652.174	45.9668	652.174	5.06452	652.174	46.3568		652.174	86.4353	652.174	8.61888	652.174
14.9176	1434.74	14.9176	1135.81	14.9176	1192.03	14.9176	1308.3	14.9176	1241.25	14.9176	1207.76	14.9176	1211.98	14.9176	1217.77	14.9176	1231.78		656.913	29.6909	653.373	11.4745	653.373	78.5289	653.373	48.3939	653.373	15.2791	653.373	51.6065		653.373	25.8644	653.373	12.6455	653.373	10.2127	653.373	43.0478	653.373	8.02185	653.373	53.0187		653.373	90.8617	653.373	10.0313	653.373
14.9306	1434.52	14.9306	1082.16	14.9306	1160.68	14.9306	1244.21	14.9306	1226.07	14.9306	1193.44	14.9306	1226.53	14.9306	1193.73	14.9306	1208.78		658.121	37.4905	654.573	2.24308	654.573	78.3282	654.573	62.2224	654.573	21.3645	654.573	36.1386		654.573	30.0881	654.573	10.2281	654.573	4.97161	654.573	48.4006	654.573	3.70426	654.573	39.6348		654.573	99.4358	654.573	14.3786	654.573
14.9436	1365.92	14.9436	1119.82	14.9436	1165.08	14.9436	1230.38	14.9436	1194.87	14.9436	1207.18	14.9436	1209.9	14.9436	1188.71	14.9436	1239.79		659.329	36.5862	655.772	6.90055	655.772	74.4868	655.772	67.4091	655.772	28.0038	655.772	36.5172		655.772	26.5992	655.772	6.26388	655.772	6.21525	655.772	43.4572	655.772	1.34363	655.772	37.1727		655.772	98.8737	655.772	11.5529	655.772
14.9566	1331	14.9566	1060.67	14.9566	1162.44	14.9566	1233.46	14.9566	1228.44	14.9566	1245.91	14.9566	1223	14.9566	1218.56	14.9566	1227.46		660.537	36.7923	656.971	7.92558	656.971	63.2769	656.971	57.2776	656.971	25.0871	656.971	40.0729		656.971	26.9726	656.971	9.29998	656.971	8.85891	656.971	38.9836	656.971	3.89303	656.971	35.6013		656.971	91.6233	656.971	7.39549	656.971
14.9696	1358.81	14.9696	1124.27	14.9696	1158.97	14.9696	1238.9	14.9696	1217.63	14.9696	1271.69	14.9696	1220.9	14.9696	1190.45	14.9696	1230.6		661.745	34.984	658.171	0.88511	658.171	44.5076	658.171	51.5478	658.171	22.3025	658.171	30.4082		658.171	30.1073	658.171	14.2681	658.171	5.10129	658.171	39.7454	658.171	4.46502	658.171	36.7073		658.171	84.9644	658.171	9.22297	658.171
14.9826	1355.19	14.9826	1116	14.9826	1140.8	14.9826	1265.42	14.9826	1174.8	14.9826	1257.81	14.9826	1220.99	14.9826	1212.6	14.9826	1258.81		662.953	34.6132	659.37	6.90343	659.37	67.6061	659.37	61.6821	659.37	23.8631	659.37	29.3894		659.37	30.2318	659.37	13.0065	659.37	9.08065	659.37	43.1317	659.37	3.46148	659.37	44.432		659.37	75.9216	659.37	9.37145	659.37
14.9956	1396.98	14.9956	1120.77	14.9956	1154.44	14.9956	1213.45	14.9956	1203.48	14.9956	1237	14.9956	1263.44	14.9956	1224.7	14.9956	1245.61		664.161	34.2402	660.57	8.98069	660.57	61.3407	660.57	55.7332	660.57	10.816	660.57	25.5477		660.57	28.2867	660.57	7.92324	660.57	9.15994	660.57	48.8067	660.57	1.46373	660.57	40.5344		660.57	74.0047	660.57	9.27919	660.57
15.0086	1362.5	15.0086	1101.6	15.0086	1196.84	15.0086	1261.87	15.0086	1253.8	15.0086	1245.82	15.0086	1288.57	15.0086	1250.08	15.0086	1256.32		665.369	22.0164	661.769	7.97716	661.769	40.3616	661.769	57.8694	661.769	20.0064	661.769	25.1645		661.769	22.3036	661.769	8.94865	661.769	5.13814	661.769	35.7497	661.769	1.474	661.769	42.6191		661.769	72.623	661.769	12.2786	661.769
15.0216	1351.86	15.0216	1074.11	15.0216	1177.31	15.0216	1344.25	15.0216	1221.68	15.0216	1281.75	15.0216	1201.53	15.0216	1252.28	15.0216	1230.75		666.577	33.5262	662.969	13.6009	662.969	60.617	662.969	71.6658	662.969	21.1374	662.969	31.242		662.969	20.4974	662.969	9.95517	662.969	9.27997	662.969	38.3244	662.969	4.50259	662.969	46.5015		662.969	76.4169	662.969	9.69757	662.969
15.0346	1396.32	15.0346	1060.32	15.0346	1131.44	15.0346	1289.04	15.0346	1229.96	15.0346	1255.88	15.0346	1206.28	15.0346	1237.88	15.0346	1211.92		667.785	36.6624	664.168	18.9931	664.168	79.8331	664.168	87.3166	664.168	26.2428	664.168	42.2176		664.168	31.3072	664.168	11.5347	664.168	20.4091	664.168	42.0595	664.168	11.701	664.168	44.6984		664.168	81.3866	664.168	9.32994	664.168
15.0476	1375.65	15.0476	1068.61	15.0476	1145.91	15.0476	1319.84	15.0476	1255.85	15.0476	1223.59	15.0476	1203.41	15.0476	1238.61	15.0476	1225.45		668.993	26.6994	665.367	16.2977	665.367	74.2612	665.367	79.8942	665.367	31.0198	665.367	36.0731		665.367	27.9788	665.367	9.81304	665.367	18.2235	665.367	33.657	665.367	13.7982	665.367	45.1201		665.367	73.1041	665.367	8.05452	665.367
15.0606	1369.4	15.0606	1104.18	15.0606	1183.46	15.0606	1285.56	15.0606	1246.31	15.0606	1201.27	15.0606	1252.3	15.0606	1268.85	15.0606	1247.94		670.201	28.4935	666.567	9.71183	666.567	59.4885	666.567	75.8121	666.567	22.8252	666.567	27.8844		666.567	19.7027	666.567	4.85468	666.567	7.93977	666.567	45.8777	666.567	8.29091	666.567	34.5536		666.567	75.3004	666.567	9.5087	666.567
15.0736	1375.52	15.0736	1091.83	15.0736	1167.88	15.0736	1283.27	15.0736	1197.17	15.0736	1249.26	15.0736	1166.03	15.0736	1219.53	15.0736	1265.74		671.409	16.9666	667.766	5.92541	667.766	69.7384	667.766	85.0463	667.766	21.5695	667.766	26.062		667.766	21.7896	667.766	6.29426	667.766	8.44128	667.766	47.0136	667.766	7.07227	667.766	28.994		667.766	76.7488	667.766	9.37415	667.766
15.0866	1358.76	15.0866	1081.95	15.0866	1135.55	15.0866	1242.83	15.0866	1222.47	15.0866	1225.82	15.0866	1225.9	15.0866	1185.05	15.0866	1257.62		672.617	34.1613	668.966	9.90949	668.966	83.1505	668.966	90.8537	668.966	22.1578	668.966	24.0403		668.966	31.0894	668.966	11.809	668.966	13.389	668.966	46.3703	668.966	9.64909	668.966	36.3012		668.966	78.6402	668.966	10.0622	668.966
15.0996	1357.44	15.0996	1073.52	15.0996	1192.92	15.0996	1235.73	15.0996	1212.51	15.0996	1196.62	15.0996	1179.74	15.0996	1207.62	15.0996	1213.76		673.826	19.4168	670.165	10.2945	670.165	74.0717	670.165	84.4905	670.165	32.3636	670.165	18.3517		670.165	28.2501	670.165	17.4345	670.165	13.4817	670.165	51.3333	670.165	10.9888	670.165	41.4791		670.165	83.9914	670.165	12.0341	670.165
15.1126	1360.6	15.1126	1131.03	15.1126	1153.71	15.1126	1305.3	15.1126	1273.96	15.1126	1255.95	15.1126	1231.73	15.1126	1263.87	15.1126	1233.08		675.034	30.0315	671.364	11.5146	671.364	58.1363	671.364	59.4364	671.364	33.9736	671.364	17.0622		671.364	19.7611	671.364	12.0517	671.364	11.0321	671.364	41.6663	671.364	8.13038	671.364	33.2343		671.364	73.9491	671.364	10.5727	671.364
15.1256	1361.17	15.1256	1172.56	15.1256	1171.63	15.1256	1297.82	15.1256	1211.27	15.1256	1174.79	15.1256	1281.28	15.1256	1212.47	15.1256	1208.63		676.242	37.2485	672.564	11.5144	672.564	69.3791	672.564	53.2687	672.564	30.0572	672.564	24.4972		672.564	17.2313	672.564	7.82721	672.564	10.1808	672.564	30.9763	672.564	8.90429	672.564	32.8336		672.564	66.226	672.564	10.1286	672.564
15.1386	1395.25	15.1386	1137.68	15.1386	1194.93	15.1386	1285.84	15.1386	1218.92	15.1386	1259.69	15.1386	1260.29	15.1386	1157.16	15.1386	1225.4		677.45	27.7863	673.763	11.5142	673.763	70.5528	673.763	57.2166	673.763	24.9954	673.763	24.1525		673.763	18.4091	673.763	9.09885	673.763	14.3217	673.763	31.4858	673.763	11.0012	673.763	38.6631		673.763	70.6603	673.763	7.74782	673.763
15.1516	1312.66	15.1516	1134.28	15.1516	1163.4	15.1516	1283.08	15.1516	1272.38	15.1516	1218.04	15.1516	1223.17	15.1516	1171.31	15.1516	1226.96		678.658	29.8147	674.963	23.0515	674.963	74.6983	674.963	45.692	674.963	21.2077	674.963	26.412		674.963	20.1145	674.963	12.1187	674.963	11.1805	674.963	32.9958	674.963	5.59846	674.963	33.5167		674.963	73.4549	674.963	5.49449	674.963
15.1646	1382.92	15.1646	1136.48	15.1646	1203.74	15.1646	1271.49	15.1646	1239.64	15.1646	1169.41	15.1646	1288.44	15.1646	1324.79	15.1646	1187.85		679.866	47.2973	676.162	12.859	676.162	67.1094	676.162	50.2158	676.162	30.0535	676.162	23.8096		676.162	28.1226	676.162	11.6881	676.162	5.35991	676.162	36.9371	676.162	3.84152	676.162	38.117		676.162	79.285	676.162	5.68926	676.162
15.1776	1321.17	15.1776	1110.66	15.1776	1141.56	15.1776	1277.12	15.1776	1263.93	15.1776	1222.2	15.1776	1251.09	15.1776	1197.19	15.1776	1204.87		681.074	25.7625	677.361	10.6072	677.361	54.3647	677.361	68.8939	677.361	14.8726	677.361	26.6123		677.361	21.4589	677.361	8.28447	677.361	4.19561	677.361	34.7621	677.361	2.53061	677.361	23.1258		677.361	67.7809	677.361	3.57888	677.361
15.1906	1344.6	15.1906	1069.54	15.1906	1208	15.1906	1242.37	15.1906	1244.37	15.1906	1225.96	15.1906	1286.31	15.1906	1185.57	15.1906	1276.14		682.282	34.187	678.561	7.57622	678.561	63.9188	678.561	73.9344	678.561	6.4803	678.561	20.4078		678.561	10.5367	678.561	2.11475	678.561	7.98528	678.561	30.532	678.561	4.80376	678.561	24.5361		678.561	59.6825	678.561	8.98621	678.561
15.2036	1381.72	15.2036	1128.63	15.2036	1207.13	15.2036	1251.53	15.2036	1252.63	15.2036	1225.81	15.2036	1200.93	15.2036	1267.54	15.2036	1255.53		683.49	31.3296	679.76	6.46898	679.76	69.3706	679.76	76.1414	679.76	14.9206	679.76	24.8647		679.76	13.5231	679.76	6.87512	679.76	8.27889	679.76	33.0667	679.76	2.53235	679.76	31.4147		679.76	63.1057	679.76	11.7459	679.76
15.2166	1372.94	15.2166	1117.59	15.2166	1180.19	15.2166	1268.51	15.2166	1241.36	15.2166	1250.75	15.2166	1230.74	15.2166	1222.17	15.2166	1239.58		684.698	30.2793	680.96	9.72439	680.96	55.7231	680.96	63.0657	680.96	23.4423	680.96	25.4927		680.96	19.0661	680.96	7.28786	680.96	0.04427	680.96	33.6234	680.96	2.63059	680.96	28.7873		680.96	57.4965	680.96	6.45402	680.96
15.2296	1370.38	15.2296	1145.21	15.2296	1188.42	15.2296	1291.25	15.2296	1258.37	15.2296	1238.88	15.2296	1264.66	15.2296	1230.19	15.2296	1174.86		685.906	24.6962	682.159	4.85412	682.159	40.2394	682.159	61.1018	682.159	18.3809	682.159	22.1394		682.159	19.8696	682.159	5.21061	682.159	-0.48241	682.159	48.2046	682.159	1.38445	682.159	27.784		682.159	63.0368	682.159	2.01095	682.159
15.2426	1404.02	15.2426	1164	15.2426	1137.03	15.2426	1225.06	15.2426	1290.89	15.2426	1228.06	15.2426	1234.96	15.2426	1246.97	15.2426	1250.97		687.114	10.2654	683.358	1.46828	683.358	39.9643	683.358	65.6007	683.358	19.1092	683.358	21.8999		683.358	17.5835	683.358	13.2942	683.358	4.57561	683.358	45.9727	683.358	4.74048	683.358	28.4996		683.358	70.5825	683.358	5.01242	683.358
15.2556	1421.84	15.2556	1162.02	15.2556	1159.8	15.2556	1271.6	15.2556	1210.7	15.2556	1270.63	15.2556	1206.25	15.2556	1225.19	15.2556	1227.21		688.322	33.5942	684.558	4.88478	684.558	46.123	684.558	73.1967	684.558	26.9548	684.558	15.8488		684.558	20.0866	684.558	8.35906	684.558	6.90113	684.558	35.6564	684.558	7.03849	684.558	19.9871		684.558	54.9254	684.558	10.3787	684.558
15.2686	1350.35	15.2686	1061.89	15.2686	1193.37	15.2686	1219.98	15.2686	1263.98	15.2686	1225.85	15.2686	1261.94	15.2686	1187.7	15.2686	1141.61		689.53	31.4945	685.757	9.24591	685.757	68.2565	685.757	71.6087	685.757	17.0715	685.757	12.4034		685.757	17.5721	685.757	5.64755	685.757	7.22148	685.757	48.4685	685.757	9.1262	685.757	25.6372		685.757	48.5128	685.757	11.2507	685.757
15.2816	1343.17	15.2816	1082.35	15.2816	1132.79	15.2816	1295.75	15.2816	1271.8	15.2816	1267.75	15.2816	1253.28	15.2816	1173.4	15.2816	1145.83		690.738	20.3503	686.957	5.52668	686.957	58.1499	686.957	70.9893	686.957	14.4813	686.957	20.6671		686.957	17.9262	686.957	6.27447	686.957	10.0486	686.957	35.4911	686.957	5.8117	686.957	26.4279		686.957	63.3544	686.957	11.6344	686.957
15.2946	1417.04	15.2946	1100.31	15.2946	1228.12	15.2946	1292.23	15.2946	1287.39	15.2946	1242.07	15.2946	1291.46	15.2946	1207.62	15.2946	1253.7		691.946	17.6606	688.156	11.3583	688.156	48.8655	688.156	55.1854	688.156	17.1776	688.156	34.339		688.156	13.1392	688.156	4.13835	688.156	6.9247	688.156	30.9074	688.156	4.76827	688.156	22.8483		688.156	70.0676	688.156	10.4772	688.156
15.3076	1355.28	15.3076	1123.84	15.3076	1170.14	15.3076	1309.13	15.3076	1284.19	15.3076	1187.7	15.3076	1247.32	15.3076	1160.46	15.3076	1248.48		693.154	21.8575	689.355	10.0928	689.355	61.5155	689.355	55.3534	689.355	9.80823	689.355	29.6464		689.355	18.9671	689.355	7.6807	689.355	5.23256	689.355	28.7412	689.355	4.326	689.355	16.2112		689.355	72.6493	689.355	16.4567	689.355
15.3206	1342.58	15.3206	1240.84	15.3206	1153.82	15.3206	1361.8	15.3206	1296.24	15.3206	1203.84	15.3206	1241.23	15.3206	1224.87	15.3206	1169.83		694.362	20.7383	690.555	4.02174	690.555	57.5946	690.555	60.8626	690.555	22.4708	690.555	25.0123		690.555	16.0901	690.555	14.5084	690.555	5.97712	690.555	33.3791	690.555	6.28177	690.555	21.4955		690.555	62.4601	690.555	7.76569	690.555
15.3336	1366.23	15.3336	1205.13	15.3336	1167.91	15.3336	1277.41	15.3336	1274.64	15.3336	1205	15.3336	1269.89	15.3336	1226.2	15.3336	1168.73		695.571	20.4242	691.754	10.7481	691.754	71.1402	691.754	56.7363	691.754	37.0319	691.754	17.8174		691.754	24.6263	691.754	13.3269	691.754	6.23995	691.754	32.5067	691.754	7.06333	691.754	24.8831		691.754	59.4356	691.754	9.88476	691.754
15.3466	1356.01	15.3466	1092.29	15.3466	1174.53	15.3466	1318.02	15.3466	1289.59	15.3466	1275.07	15.3466	1244.34	15.3466	1213.09	15.3466	1207.72		696.779	24.3758	692.954	7.34629	692.954	65.9595	692.954	83.4191	692.954	17.1321	692.954	29.4624		692.954	21.2707	692.954	11.5893	692.954	8.5387	692.954	29.2889	692.954	7.06747	692.954	25.1735		692.954	62.0866	692.954	20.2605	692.954
15.3596	1385.1	15.3596	1114.92	15.3596	1170.44	15.3596	1285.52	15.3596	1240.84	15.3596	1296.5	15.3596	1325.9	15.3596	1227.5	15.3596	1230.15		697.987	20.8713	694.153	7.79812	694.153	86.0812	694.153	54.1329	694.153	23.3817	694.153	26.7954		694.153	7.56572	694.153	17.5887	694.153	15.4657	694.153	36.4227	694.153	13.29	694.153	22.8849		694.153	73.0044	694.153	15.8329	694.153
15.3726	1416.87	15.3726	1102.66	15.3726	1166.39	15.3726	1277.49	15.3726	1239.61	15.3726	1221.32	15.3726	1269.05	15.3726	1219.98	15.3726	1291.54		699.195	21.0449	695.352	9.25575	695.352	61.2637	695.352	56.754	695.352	11.4571	695.352	24.8902		695.352	12.1924	695.352	13.8578	695.352	8.56354	695.352	37.136	695.352	4.80871	695.352	26.9987		695.352	81.5347	695.352	12.2324	695.352
15.3856	1331.68	15.3856	1164.34	15.3856	1171.35	15.3856	1310.9	15.3856	1234.65	15.3856	1249.58	15.3856	1228.1	15.3856	1194.02	15.3856	1212.35		700.403	19.5038	696.552	9.46575	696.552	51.3422	696.552	66.0519	696.552	24.9905	696.552	24.9892		696.552	13.5617	696.552	7.58771	696.552	3.04508	696.552	31.1645	696.552	12.5113	696.552	24.2913		696.552	52.6205	696.552	6.98079	696.552
15.3986	1343.94	15.3986	1143.77	15.3986	1212.58	15.3986	1283.24	15.3986	1312.52	15.3986	1290.17	15.3986	1256.64	15.3986	1218.35	15.3986	1194.94		701.611	11.4102	697.751	7.01988	697.751	29.8439	697.751	69.9878	697.751	23.7159	697.751	16.1209		697.751	15.0639	697.751	13.7551	697.751	4.70406	697.751	20.8799	697.751	6.11669	697.751	20.901		697.751	69.6734	697.751	13.1155	697.751
15.4116	1337.4	15.4116	1160.94	15.4116	1226.72	15.4116	1289.47	15.4116	1278.51	15.4116	1307.21	15.4116	1207.79	15.4116	1247.3	15.4116	1183.53		702.819	18.4618	698.951	5.63712	698.951	48.3206	698.951	72.3056	698.951	16.7101	698.951	17.4999		698.951	20.472	698.951	11.2933	698.951	10.2311	698.951	32.9919	698.951	5.7445	698.951	21.2181		698.951	61.2421	698.951	13.9338	698.951
15.4246	1361.87	15.4246	1193.32	15.4246	1176.26	15.4246	1287.55	15.4246	1240.95	15.4246	1251.22	15.4246	1250.02	15.4246	1232.89	15.4246	1187.17		704.027	3.89347	700.15	3.78257	700.15	59.1129	700.15	55.0904	700.15	13.0685	700.15	30.0637		700.15	16.5249	700.15	7.0851	700.15	10.4246	700.15	36.8201	700.15	-2.32014	700.15	6.29076		700.15	60.1064	700.15	7.85656	700.15
15.4376	1337.02	15.4376	1163.9	15.4376	1157.77	15.4376	1221.36	15.4376	1216.39	15.4376	1291.44	15.4376	1282.72	15.4376	1164.36	15.4376	1213.57		705.235	13.4612	701.349	5.17385	701.349	33.8268	701.349	50.1546	701.349	8.40462	701.349	19.5676		701.349	11.3692	701.349	5.61153	701.349	7.70597	701.349	26.7905	701.349	-3.04905	701.349	11.167		701.349	54.5443	701.349	6.72861	701.349
15.4506	1331.16	15.4506	1152.1	15.4506	1218.35	15.4506	1232.75	15.4506	1269.45	15.4506	1287.36	15.4506	1234.76	15.4506	1260	15.4506	1226.43		706.443	19.802	702.549	3.7287	702.549	25.0693	702.549	63.858	702.549	4.29033	702.549	7.06899		702.549	5.50353	702.549	8.9538	702.549	8.14115	702.549	28.5823	702.549	1.44032	702.549	23.803		702.549	56.2307	702.549	8.44783	702.549
15.4636	1405.94	15.4636	1111.87	15.4636	1174.21	15.4636	1289.46	15.4636	1256.69	15.4636	1294.99	15.4636	1222.5	15.4636	1206.73	15.4636	1235.49		707.651	18.7903	703.748	6.10899	703.748	21.8568	703.748	59.499	703.748	17.9517	703.748	18.8065		703.748	14.4776	703.748	1.56409	703.748	3.86919	703.748	18.5978	703.748	5.63089	703.748	15.866		703.748	69.0684	703.748	8.69528	703.748
15.4766	1348.6	15.4766	1196.14	15.4766	1135.03	15.4766	1272.85	15.4766	1277.5	15.4766	1235.3	15.4766	1198.96	15.4766	1201.87	15.4766	1225.48		708.859	25.4434	704.948	6.46414	704.948	57.4057	704.948	59.6062	704.948	14.5602	704.948	3.67181		704.948	6.8971	704.948	7.6763	704.948	7.75707	704.948	30.6716	704.948	4.31827	704.948	25.3498		704.948	44.8623	704.948	20.3175	704.948
15.4896	1363.07	15.4896	1159.92	15.4896	1143.63	15.4896	1274.32	15.4896	1261.87	15.4896	1191.11	15.4896	1277.72	15.4896	1199.12	15.4896	1207.56		710.067	22.6105	706.147	10.1007	706.147	28.9547	706.147	59.7134	706.147	17.6538	706.147	20.8748		706.147	9.55633	706.147	12.1667	706.147	6.46587	706.147	25.0343	706.147	7.74983	706.147	23.9219		706.147	60.108	706.147	8.02381	706.147
15.5026	1417.37	15.5026	1159.04	15.5026	1162.25	15.5026	1251.91	15.5026	1303.57	15.5026	1233.78	15.5026	1295.39	15.5026	1263.83	15.5026	1229.69		711.275	18.2662	707.346	7.69383	707.346	57.1702	707.346	59.8206	707.346	22.7183	707.346	21.9572		707.346	7.21907	707.346	17.1623	707.346	8.13454	707.346	22.5272	707.346	9.9637	707.346	17.2298		707.346	61.0976	707.346	13.1082	707.346
15.5156	1406.8	15.5156	1137.42	15.5156	1200.89	15.5156	1225.38	15.5156	1288.04	15.5156	1286.44	15.5156	1272	15.5156	1237.18	15.5156	1244.72		712.483	17.869	708.546	9.3407	708.546	76.7664	708.546	55.1591	708.546	20.3709	708.546	18.225		708.546	16.4446	708.546	15.6846	708.546	7.35305	708.546	24.3169	708.546	5.42813	708.546	29.8769		708.546	37.6512	708.546	8.93547	708.546
15.5286	1366.55	15.5286	1120.82	15.5286	1221.75	15.5286	1269.33	15.5286	1251.25	15.5286	1200.69	15.5286	1269.13	15.5286	1222.87	15.5286	1233.69		713.691	13.8284	709.745	6.60393	709.745	70.3387	709.745	41.4902	709.745	18.3656	709.745	30.4688		709.745	19.034	709.745	0.32831	709.745	13.0139	709.745	30.224	709.745	7.9847	709.745	46.0288		709.745	49.5553	709.745	15.2836	709.745
15.5416	1411.12	15.5416	1154.34	15.5416	1202.58	15.5416	1237.39	15.5416	1277.79	15.5416	1248.99	15.5416	1234.44	15.5416	1223.55	15.5416	1223.82		714.899	8.79789	710.945	2.59221	710.945	41.9928	710.945	55.2041	710.945	19.3244	710.945	10.856		710.945	2.74639	710.945	4.43223	710.945	3.62212	710.945	20.8943	710.945	7.16187	710.945	11.018		710.945	36.7583	710.945	8.82142	710.945
15.5546	1353.74	15.5546	1122.26	15.5546	1207.45	15.5546	1249.18	15.5546	1194.13	15.5546	1264.89	15.5546	1238.5	15.5546	1249.95	15.5546	1226.58		716.107	15.2546	712.144	7.37479	712.144	43.1131	712.144	49.9339	712.144	16.0813	712.144	6.34699		712.144	5.21383	712.144	5.59213	712.144	9.1972	712.144	27.5139	712.144	6.15129	712.144	27.5493		712.144	62.9241	712.144	10.5434	712.144
15.5676	1364.14	15.5676	1094.69	15.5676	1222.3	15.5676	1259.26	15.5676	1198.9	15.5676	1243.42	15.5676	1258.82	15.5676	1218.83	15.5676	1270.94		717.315	21.1281	713.343	3.47342	713.343	30.2761	713.343	66.8891	713.343	16.1662	713.343	20.3375		713.343	19.2979	713.343	3.63114	713.343	6.31463	713.343	40.6675	713.343	1.15146	713.343	0.98273		713.343	53.5185	713.343	4.57829	713.343
15.5806	1375	15.5806	1144.26	15.5806	1174.71	15.5806	1199.79	15.5806	1234.53	15.5806	1280.11	15.5806	1273.66	15.5806	1211.95	15.5806	1285.74		718.524	9.00479	714.543	4.4746	714.543	68.0992	714.543	45.7472	714.543	47.1315	714.543	6.59779		714.543	14.2455	714.543	8.5678	714.543	-0.64061	714.543	26.621	714.543	1.14198	714.543	1.95248		714.543	37.8531	714.543	10.5207	714.543
15.5936	1366.93	15.5936	1133.66	15.5936	1198.07	15.5936	1261.14	15.5936	1222.46	15.5936	1290.6	15.5936	1340.07	15.5936	1194.2	15.5936	1255.2		719.732	3.18552	715.742	5.29705	715.742	49.4804	715.742	22.8923	715.742	8.88899	715.742	16.5187		715.742	1.69491	715.742	2.85015	715.742	3.56137	715.742	14.5045	715.742	1.17362	715.742	2.21577		715.742	59.0949	715.742	8.47361	715.742
15.6066	1352.42	15.6066	1123	15.6066	1192.74	15.6066	1261.34	15.6066	1275.05	15.6066	1266.57	15.6066	1282.69	15.6066	1210.88	15.6066	1252.68		720.94	11.3378	716.942	-0.32339	716.942	51.0883	716.942	49.171	716.942	16.211	716.942	14.0284		716.942	9.4584	716.942	9.41585	716.942	11.9309	716.942	3.6736	716.942	2.1073	716.942	9.82425		716.942	39.4919	716.942	6.59787	716.942
15.6196	1385.82	15.6196	1108.73	15.6196	1195.7	15.6196	1274.97	15.6196	1301.57	15.6196	1272.27	15.6196	1307.66	15.6196	1257.11	15.6196	1258.14		722.148	17.8376	718.141	4.75964	718.141	40.895	718.141	47.7218	718.141	24.7338	718.141	0.30825		718.141	7.67334	718.141	4.28564	718.141	3.44045	718.141	20.4893	718.141	1.214	718.141	4.66506		718.141	54.3	718.141	8.43568	718.141
15.6326	1345.41	15.6326	1107.93	15.6326	1176.08	15.6326	1281.48	15.6326	1236.86	15.6326	1285.74	15.6326	1319.45	15.6326	1260.74	15.6326	1295.59		723.356	10.555	719.34	9.16025	719.34	31.5847	719.34	51.8151	719.34	6.34903	719.34	9.77419		719.34	7.62922	719.34	12.6516	719.34	5.40021	719.34	12.7309	719.34	2.3091	719.34	-0.14296		719.34	31.5179	719.34	8.00559	719.34
15.6456	1344.2	15.6456	1153.01	15.6456	1161.84	15.6456	1232.13	15.6456	1249.24	15.6456	1243.21	15.6456	1270.6	15.6456	1224.78	15.6456	1277.7		724.564	21.3195	720.54	5.82561	720.54	51.4237	720.54	33.4008	720.54	0.03854	720.54	21.4254		720.54	-4.33624	720.54	0.2682	720.54	6.6931	720.54	10.2824	720.54	4.34492	720.54	20.0754		720.54	50.9321	720.54	13.8241	720.54
15.6586	1392.98	15.6586	1123.45	15.6586	1177.09	15.6586	1288.95	15.6586	1262.21	15.6586	1233.26	15.6586	1251.68	15.6586	1219.21	15.6586	1253.43		725.772	14.7978	721.739	10.4253	721.739	20.3521	721.739	51.7928	721.739	11.6214	721.739	26.7118		721.739	5.46496	721.739	7.02336	721.739	11.2967	721.739	23.1281	721.739	7.13125	721.739	11.784		721.739	50.1084	721.739	8.30256	721.739
15.6716	1375.28	15.6716	1105.72	15.6716	1189.72	15.6716	1288.61	15.6716	1284.93	15.6716	1287.87	15.6716	1260.09	15.6716	1196.72	15.6716	1238.22		726.98	17.976	722.939	16.8557	722.939	41.5972	722.939	54.7681	722.939	20.9962	722.939	30.5629		722.939	9.65684	722.939	16.025	722.939	17.2372	722.939	29.748	722.939	13.6894	722.939	31.6504		722.939	48.5876	722.939	14.3175	722.939
15.6846	1362.65	15.6846	1063.52	15.6846	1162.12	15.6846	1266.35	15.6846	1292.35	15.6846	1258.88	15.6846	1268.65	15.6846	1207.24	15.6846	1243.62		728.188	18.0612	724.138	5.46045	724.138	44.8049	724.138	66.5061	724.138	-1.00486	724.138	18.5629		724.138	2.08741	724.138	4.47347	724.138	1.77643	724.138	19.1545	724.138	4.7241	724.138	21.2844		724.138	40.0922	724.138	6.69359	724.138
15.6976	1339.49	15.6976	1088.74	15.6976	1164.66	15.6976	1275.77	15.6976	1291.31	15.6976	1300.67	15.6976	1262.5	15.6976	1232.08	15.6976	1254.23		729.396	18.1464	725.337	5.93212	725.337	35.1198	725.337	52.1644	725.337	4.94901	725.337	13.7368		725.337	9.03028	725.337	9.41454	725.337	0.38832	725.337	19.9342	725.337	13.0781	725.337	26.5555		725.337	55.3132	725.337	6.97958	725.337
15.7106	1373.66	15.7106	1094.68	15.7106	1146.3	15.7106	1256.88	15.7106	1268.17	15.7106	1304.79	15.7106	1252.85	15.7106	1255.1	15.7106	1209.98		730.604	15.4698	726.537	8.11203	726.537	20.9515	726.537	54.3321	726.537	13.6349	726.537	10.639		726.537	9.44767	726.537	11.4095	726.537	11.3471	726.537	26.8611	726.537	8.22725	726.537	22.9072		726.537	46.7012	726.537	1.64037	726.537
15.7236	1343.56	15.7236	1115.71	15.7236	1173.49	15.7236	1265.83	15.7236	1282.27	15.7236	1250.22	15.7236	1259.51	15.7236	1251.95	15.7236	1230.3		731.812	7.5294	727.736	7.22377	727.736	12.4167	727.736	60.2215	727.736	14.3549	727.736	13.8561		727.736	10.2141	727.736	4.81727	727.736	10.9688	727.736	21.7848	727.736	12.0415	727.736	23.7095		727.736	55.0366	727.736	11.98	727.736
15.7366	1311.62	15.7366	1132.75	15.7366	1170.53	15.7366	1312.71	15.7366	1292.38	15.7366	1228.38	15.7366	1229.42	15.7366	1208.79	15.7366	1228.91		733.02	9.66677	728.936	9.20591	728.936	39.099	728.936	54.4784	728.936	12.3772	728.936	23.4541		728.936	9.99941	728.936	7.5494	728.936	8.72768	728.936	28.4246	728.936	6.77378	728.936	16.0539		728.936	42.3007	728.936	11.39	728.936
15.7496	1361.76	15.7496	1130.77	15.7496	1137.41	15.7496	1272.79	15.7496	1247.84	15.7496	1248.89	15.7496	1285.41	15.7496	1214.65	15.7496	1226.13		734.228	12.7445	730.135	8.30291	730.135	32.865	730.135	47.5842	730.135	10.655	730.135	21.1794		730.135	21.8209	730.135	17.397	730.135	8.39303	730.135	20.0159	730.135	7.00455	730.135	21.7501		730.135	39.7819	730.135	13.0677	730.135
15.7626	1368.82	15.7626	1133.63	15.7626	1161.45	15.7626	1261.59	15.7626	1241.95	15.7626	1274.09	15.7626	1289.88	15.7626	1252.55	15.7626	1254.95		735.436	5.25668	731.334	17.3215	731.334	54.3834	731.334	78.8552	731.334	15.933	731.334	14.4008		731.334	12.4039	731.334	13.4313	731.334	13.4148	731.334	29.013	731.334	11.7396	731.334	39.7435		731.334	53.9398	731.334	6.2855	731.334
15.7756	1359.54	15.7756	1147.89	15.7756	1136.44	15.7756	1252.25	15.7756	1277	15.7756	1253.46	15.7756	1249.11	15.7756	1258.87	15.7756	1242.44		736.644	7.07707	732.534	6.02589	732.534	51.6298	732.534	27.709	732.534	2.71387	732.534	11.0049		732.534	7.6186	732.534	11.1047	732.534	8.41027	732.534	21.8008	732.534	5.37584	732.534	16.7734		732.534	37.271	732.534	7.98941	732.534
15.7886	1338.28	15.7886	1126.19	15.7886	1122.71	15.7886	1271.41	15.7886	1287.91	15.7886	1255.04	15.7886	1204.17	15.7886	1246.4	15.7886	1248.97		737.852	34.7996	733.733	7.94168	733.733	41.6167	733.733	63.6387	733.733	9.9282	733.733	14.3389		733.733	4.47387	733.733	8.51867	733.733	11.9286	733.733	26.4999	733.733	2.44548	733.733	10.8059		733.733	40.6777	733.733	4.27863	733.733
15.8016	1347.01	15.8016	1140.63	15.8016	1186.57	15.8016	1307.77	15.8016	1277.53	15.8016	1300.46	15.8016	1210.76	15.8016	1258.24	15.8016	1275.77		739.06	17.1193	734.933	2.35068	734.933	28.5245	734.933	70.085	734.933	12.0812	734.933	14.8608		734.933	11.3703	734.933	8.53464	734.933	10.9935	734.933	27.9134	734.933	9.10466	734.933	8.68818		734.933	26.4987	734.933	5.74914	734.933
15.8146	1366.44	15.8146	1163.05	15.8146	1204.8	15.8146	1308.79	15.8146	1251.11	15.8146	1254.67	15.8146	1210.72	15.8146	1250.11	15.8146	1284.13		740.268	14.714	736.132	5.08969	736.132	32.7853	736.132	80.9198	736.132	13.0348	736.132	13.9415		736.132	10.287	736.132	8.5506	736.132	6.95552	736.132	21.2693	736.132	8.05876	736.132	15.3627		736.132	41.1599	736.132	11.1399	736.132
15.8276	1338.81	15.8276	1139.47	15.8276	1204.42	15.8276	1291.79	15.8276	1247.76	15.8276	1246.38	15.8276	1277.44	15.8276	1240.1	15.8276	1262.25		741.476	19.1294	737.331	5.78853	737.331	47.7297	737.331	50.7197	737.331	20.5194	737.331	9.0053		737.331	1.73674	737.331	8.56657	737.331	9.37628	737.331	14.6562	737.331	1.22063	737.331	21.4075		737.331	28.4776	737.331	13.2205	737.331
15.8406	1387.29	15.8406	1118.1	15.8406	1200.74	15.8406	1285.81	15.8406	1267.81	15.8406	1309.24	15.8406	1306.22	15.8406	1259.17	15.8406	1240.19		742.685	16.2598	738.531	4.81065	738.531	32.0045	738.531	55.4817	738.531	9.0757	738.531	5.39692		738.531	7.79395	738.531	8.58253	738.531	6.6781	738.531	9.26245	738.531	-2.30494	738.531	8.34772		738.531	40.7277	738.531	7.80008	738.531
15.8536	1388.76	15.8536	1152.52	15.8536	1224.91	15.8536	1302.37	15.8536	1244.97	15.8536	1308.46	15.8536	1277.81	15.8536	1250.14	15.8536	1239.67		743.893	18.3253	739.73	7.31657	739.73	31.4791	739.73	80.9722	739.73	17.4461	739.73	16.7853		739.73	8.60702	739.73	8.5985	739.73	4.27227	739.73	26.5228	739.73	-6.91198	739.73	9.65579		739.73	41.3193	739.73	3.33619	739.73
15.8666	1377.85	15.8666	1165.52	15.8666	1205.55	15.8666	1280.4	15.8666	1278.9	15.8666	1243.9	15.8666	1272.02	15.8666	1257.2	15.8666	1275.08		745.101	35.4078	740.93	6.93677	740.93	26.6754	740.93	62.186	740.93	8.6537	740.93	14.3948		740.93	9.54164	740.93	8.61446	740.93	1.60911	740.93	26.8257	740.93	-0.2465	740.93	5.20735		740.93	32.5114	740.93	4.09025	740.93
15.8796	1363.55	15.8796	1141.85	15.8796	1148.7	15.8796	1244.85	15.8796	1322.15	15.8796	1245.72	15.8796	1278.45	15.8796	1247.03	15.8796	1268.43		746.309	18.6719	742.129	1.04707	742.129	7.50805	742.129	46.6381	742.129	12.6148	742.129	3.52265		742.129	6.95262	742.129	4.77907	742.129	-0.42472	742.129	31.2017	742.129	3.59749	742.129	10.7181		742.129	40.9652	742.129	7.29251	742.129
15.8926	1367.52	15.8926	1122.85	15.8926	1133.95	15.8926	1269.3	15.8926	1306.45	15.8926	1252.67	15.8926	1262.69	15.8926	1199.33	15.8926	1219.85		747.517	14.1763	743.328	1.31546	743.328	34.1651	743.328	44.7615	743.328	13.9327	743.328	8.2917		743.328	3.21295	743.328	3.88351	743.328	3.12167	743.328	30.1908	743.328	1.24133	743.328	11.1379		743.328	48.7565	743.328	4.43335	743.328
15.9056	1393.72	15.9056	1111.48	15.9056	1167.63	15.9056	1301.96	15.9056	1274.76	15.9056	1228.92	15.9056	1249.84	15.9056	1231.54	15.9056	1218.88		748.725	21.2281	744.528	2.00741	744.528	48.5768	744.528	53.5604	744.528	12.6333	744.528	20.9925		744.528	7.08135	744.528	5.939	744.528	9.85163	744.528	28.3967	744.528	2.59281	744.528	11.3397		744.528	50.5825	744.528	7.47599	744.528
15.9186	1372.91	15.9186	1109.63	15.9186	1221.56	15.9186	1272.51	15.9186	1259.62	15.9186	1250.1	15.9186	1233.03	15.9186	1251.88	15.9186	1229.57		749.933	8.97606	745.727	5.20315	745.727	31.0142	745.727	63.6392	745.727	8.19971	745.727	22.771		745.727	25.8561	745.727	7.99345	745.727	9.93785	745.727	25.8978	745.727	4.71796	745.727	9.48275		745.727	45.7705	745.727	11.4537	745.727
15.9316	1377.43	15.9316	1102.15	15.9316	1223.21	15.9316	1279.31	15.9316	1239.72	15.9316	1271.61	15.9316	1260.71	15.9316	1210.07	15.9316	1228.43		751.141	3.46833	746.927	5.54931	746.927	35.8047	746.927	62.5412	746.927	9.71844	746.927	15.2418		746.927	10.0104	746.927	6.14263	746.927	7.94487	746.927	21.7779	746.927	5.25375	746.927	16.0044		746.927	35.6472	746.927	12.6303	746.927
15.9446	1365.97	15.9446	1097.6	15.9446	1192.17	15.9446	1310.64	15.9446	1267.71	15.9446	1255.33	15.9446	1327.28	15.9446	1214.29	15.9446	1259.79		752.349	0.44642	748.126	3.48993	748.126	27.7671	748.126	70.7565	748.126	10.8705	748.126	11.7561		748.126	10.0798	748.126	4.61424	748.126	7.43065	748.126	24.4584	748.126	5.76641	748.126	27.775		748.126	37.7511	748.126	10.0616	748.126
15.9576	1361.93	15.9576	1114.68	15.9576	1171.27	15.9576	1277.97	15.9576	1301.45	15.9576	1269.82	15.9576	1289.29	15.9576	1247.58	15.9576	1288.53		753.557	-0.06987	749.325	4.92673	749.325	35.4082	749.325	69.3996	749.325	13.5947	749.325	14.4621		749.325	10.1493	749.325	8.74904	749.325	7.88841	749.325	12.5043	749.325	4.67538	749.325	23.101		749.325	39.3255	749.325	11.1775	749.325
15.9706	1362.08	15.9706	1136.11	15.9706	1179.14	15.9706	1243.96	15.9706	1241.41	15.9706	1271.98	15.9706	1222.26	15.9706	1272.13	15.9706	1275.32		754.765	7.62344	750.525	10.4978	750.525	62.19	750.525	68.7933	750.525	6.77908	750.525	15.8963		750.525	10.2187	750.525	8.37405	750.525	10.1675	750.525	19.0817	750.525	6.01271	750.525	12.7015		750.525	44.2527	750.525	13.0453	750.525
15.9836	1363.87	15.9836	1134.13	15.9836	1195.61	15.9836	1254.94	15.9836	1268.83	15.9836	1253.7	15.9836	1218.19	15.9836	1272.72	15.9836	1270.49		755.973	13.3237	751.724	9.19213	751.724	48.2844	751.724	69.2551	751.724	1.64643	751.724	9.28166		751.724	10.2881	751.724	7.27529	751.724	10.1472	751.724	13.7139	751.724	12.2559	751.724	9.44723		751.724	48.4882	751.724	13.598	751.724
15.9966	1384.45	15.9966	1110.01	15.9966	1177.28	15.9966	1269.03	15.9966	1318.32	15.9966	1274.93	15.9966	1273.88	15.9966	1239.43	15.9966	1267.34		757.181	4.30234	752.924	10.3577	752.924	23.2067	752.924	59.5207	752.924	13.8227	752.924	12.3174		752.924	10.3575	752.924	8.74281	752.924	6.06725	752.924	15.6807	752.924	8.19107	752.924	4.9762		752.924	47.2076	752.924	11.6509	752.924
16.0096	1362.28	16.0096	1081.08	16.0096	1158.4	16.0096	1249.39	16.0096	1260.01	16.0096	1255.62	16.0096	1290.1	16.0096	1229.79	16.0096	1255.34		758.389	3.99264	754.123	8.9543	754.123	42.8286	754.123	67.969	754.123	9.85839	754.123	13.4647		754.123	16.4742	754.123	7.33503	754.123	5.65438	754.123	21.4963	754.123	10.0013	754.123	15.6037		754.123	35.6474	754.123	9.99531	754.123
16.0226	1340.47	16.0226	1101.86	16.0226	1170.16	16.0226	1276.68	16.0226	1225.16	16.0226	1261.74	16.0226	1267.63	16.0226	1231.8	16.0226	1231.89		759.597	14.1371	755.322	8.61668	755.322	43.9287	755.322	50.6536	755.322	12.0888	755.322	6.41466		755.322	13.8686	755.322	9.97913	755.322	7.70066	755.322	25.0663	755.322	8.59071	755.322	15.2021		755.322	39.2138	755.322	4.91909	755.322
16.0356	1344.62	16.0356	1118.89	16.0356	1177.09	16.0356	1289.75	16.0356	1267.93	16.0356	1254.02	16.0356	1256.94	16.0356	1210.61	16.0356	1258.03		760.805	22.7581	756.522	4.57218	756.522	15.9605	756.522	50.5184	756.522	6.78103	756.522	0.01945		756.522	4.99259	756.522	8.93262	756.522	1.90386	756.522	20.8834	756.522	2.67262	756.522	9.8136		756.522	30.7731	756.522	3.92266	756.522
16.0486	1351.04	16.0486	1108.48	16.0486	1159.25	16.0486	1281.55	16.0486	1254.56	16.0486	1298.49	16.0486	1237.81	16.0486	1245.18	16.0486	1314.88		762.013	23.2978	757.721	8.88166	757.721	56.9781	757.721	48.4475	757.721	5.04558	757.721	14.9209		757.721	8.33241	757.721	6.54114	757.721	3.16986	757.721	17.1384	757.721	4.66722	757.721	6.13424		757.721	25.2328	757.721	6.2958	757.721
16.0616	1335.77	16.0616	1123.78	16.0616	1123.94	16.0616	1270.92	16.0616	1259.36	16.0616	1275.12	16.0616	1217.08	16.0616	1267.79	16.0616	1259.85		763.221	23.4803	758.921	6.88057	758.921	55.9762	758.921	42.6147	758.921	13.7208	758.921	19.6556		758.921	7.09763	758.921	5.5357	758.921	7.5368	758.921	13.0243	758.921	6.29514	758.921	3.85706		758.921	31.8349	758.921	4.83869	758.921
16.0746	1322.09	16.0746	1147.33	16.0746	1170.55	16.0746	1272.39	16.0746	1285.16	16.0746	1255.52	16.0746	1259.56	16.0746	1295.59	16.0746	1266.68		764.429	12.8915	760.12	6.60956	760.12	34.7831	760.12	52.8953	760.12	13.9646	760.12	9.61382		760.12	4.32493	760.12	3.09229	760.12	3.41983	760.12	16.3007	760.12	1.26857	760.12	5.75302		760.12	35.0341	760.12	6.068	760.12
16.0876	1377.31	16.0876	1129.35	16.0876	1193.29	16.0876	1250.68	16.0876	1333.17	16.0876	1232.7	16.0876	1267.56	16.0876	1289.54	16.0876	1275.12		765.638	5.13392	761.319	7.4533	761.319	25.0139	761.319	57.9627	761.319	19.5876	761.319	10.0388		761.319	7.07453	761.319	3.74503	761.319	4.41574	761.319	28.7011	761.319	4.48605	761.319	16.2652		761.319	37.5893	761.319	10.5972	761.319
16.1006	1375.32	16.1006	1100.68	16.1006	1177.8	16.1006	1310.87	16.1006	1294.76	16.1006	1243.35	16.1006	1255.64	16.1006	1250.03	16.1006	1224.38		766.846	1.69817	762.519	8.21587	762.519	23.0293	762.519	50.7016	762.519	10.5672	762.519	3.04525		762.519	6.65685	762.519	6.56862	762.519	6.98352	762.519	27.8249	762.519	7.07035	762.519	12.8184		762.519	46.8107	762.519	8.82748	762.519
16.1136	1389.49	16.1136	1156.38	16.1136	1160.09	16.1136	1338.36	16.1136	1249.17	16.1136	1232.56	16.1136	1240.18	16.1136	1241.39	16.1136	1232.88		768.054	10.5926	763.718	5.31392	763.718	29.3996	763.718	43.7283	763.718	2.38571	763.718	10.7365		763.718	3.11295	763.718	7.29621	763.718	6.6769	763.718	29.6064	763.718	4.95751	763.718	11.5116		763.718	47.9012	763.718	10.2162	763.718
16.1266	1341.24	16.1266	1167.65	16.1266	1178	16.1266	1271.06	16.1266	1236.58	16.1266	1226	16.1266	1270.81	16.1266	1230.16	16.1266	1267.88		769.262	17.4537	764.918	2.8375	764.918	34.4444	764.918	39.3136	764.918	11.6772	764.918	16.8642		764.918	3.12885	764.918	9.73484	764.918	4.85022	764.918	19.2276	764.918	2.70073	764.918	-3.57345		764.918	47.5205	764.918	11.6529	764.918
16.1396	1311.62	16.1396	1150.32	16.1396	1184.33	16.1396	1292.87	16.1396	1266.65	16.1396	1259.95	16.1396	1237.95	16.1396	1209.82	16.1396	1251.43		770.47	27.2355	766.117	6.60126	766.117	32.8172	766.117	55.2466	766.117	8.45553	766.117	19.3926		766.117	8.36937	766.117	11.1579	766.117	2.80947	766.117	20.748	766.117	3.14976	766.117	-0.54842		766.117	22.676	766.117	6.85	766.117
16.1526	1322.09	16.1526	1110.92	16.1526	1191.25	16.1526	1321.71	16.1526	1274.97	16.1526	1271.2	16.1526	1210.04	16.1526	1273.23	16.1526	1252.1		771.678	27.0768	767.316	8.30509	767.316	27.2813	767.316	48.5229	767.316	-2.88638	767.316	15.5674		767.316	1.78369	767.316	4.52059	767.316	6.73742	767.316	15.6944	767.316	1.61824	767.316	6.82724		767.316	35.5288	767.316	5.81198	767.316
16.1656	1377.34	16.1656	1118.34	16.1656	1181.94	16.1656	1278.01	16.1656	1316.6	16.1656	1284.88	16.1656	1256.07	16.1656	1261.46	16.1656	1240.9		772.886	22.3481	768.516	5.82552	768.516	29.1178	768.516	63.4992	768.516	19.0714	768.516	6.17646		768.516	-3.84776	768.516	8.61287	768.516	5.72548	768.516	20.8591	768.516	9.20746	768.516	0.8962		768.516	22.03	768.516	8.42172	768.516
16.1786	1388.57	16.1786	1137.89	16.1786	1211.49	16.1786	1326.79	16.1786	1250.95	16.1786	1272.02	16.1786	1306.29	16.1786	1242.78	16.1786	1247.08		774.094	18.1654	769.715	3.65365	769.715	8.0073	769.715	78.5589	769.715	7.23544	769.715	16.7174		769.715	7.28624	769.715	7.57799	769.715	5.4801	769.715	24.4937	769.715	2.24121	769.715	13.4285		769.715	35.8921	769.715	10.5767	769.715
16.1916	1389.71	16.1916	1138.66	16.1916	1232.27	16.1916	1301.19	16.1916	1292.49	16.1916	1267.6	16.1916	1288.44	16.1916	1276.18	16.1916	1213.88		775.302	3.96686	770.915	8.06034	770.915	58.2173	770.915	58.8789	770.915	24.0392	770.915	12.5985		770.915	3.13777	770.915	10.1573	770.915	12.858	770.915	21.1753	770.915	3.18008	770.915	8.53406		770.915	32.2239	770.915	4.30957	770.915
16.2046	1402.53	16.2046	1123.24	16.2046	1192.94	16.2046	1298.82	16.2046	1278.17	16.2046	1245.22	16.2046	1246.94	16.2046	1248.45	16.2046	1229.61		776.51	5.76351	772.114	10.3426	772.114	32.5061	772.114	72.3182	772.114	2.04607	772.114	10.3368		772.114	1.79214	772.114	7.57085	772.114	4.97616	772.114	16.1998	772.114	4.28638	772.114	8.97547		772.114	27.0699	772.114	-0.9832	772.114
16.2176	1413	16.2176	1192.6	16.2176	1217.14	16.2176	1232.26	16.2176	1343.83	16.2176	1283.14	16.2176	1292.49	16.2176	1206.54	16.2176	1238.06		777.718	17.8244	773.313	5.60154	773.313	33.7707	773.313	46.1371	773.313	3.68328	773.313	13.2369		773.313	12.4761	773.313	8.39382	773.313	1.58151	773.313	20.8435	773.313	7.25449	773.313	23.6214		773.313	32.6607	773.313	2.60823	773.313
16.2306	1435.79	16.2306	1165.38	16.2306	1227.8	16.2306	1296.41	16.2306	1307.71	16.2306	1279.66	16.2306	1342.8	16.2306	1196.87	16.2306	1228.38		778.926	20.8426	774.513	4.45767	774.513	52.8223	774.513	52.353	774.513	7.83095	774.513	11.4401		774.513	10.8905	774.513	5.46058	774.513	7.45351	774.513	3.18405	774.513	6.35585	774.513	12.1991		774.513	26.9246	774.513	-1.26043	774.513
16.2436	1423.39	16.2436	1129.29	16.2436	1202.66	16.2436	1261.02	16.2436	1268.37	16.2436	1301.1	16.2436	1258.02	16.2436	1242.25	16.2436	1262.61		780.134	9.51835	775.712	7.48562	775.712	51.0283	775.712	55.2804	775.712	-2.88109	775.712	1.45514		775.712	12.7882	775.712	3.50848	775.712	0.51612	775.712	3.51164	775.712	2.3531	775.712	13.9491		775.712	32.9768	775.712	14.6602	775.712
16.2566	1415.68	16.2566	1129.05	16.2566	1177.32	16.2566	1278.18	16.2566	1305.77	16.2566	1287.95	16.2566	1256.55	16.2566	1277	16.2566	1277.14		781.342	15.3969	776.912	9.16262	776.912	49.1519	776.912	43.3143	776.912	7.275	776.912	-1.38929		776.912	4.26213	776.912	6.47182	776.912	1.54337	776.912	25.0683	776.912	2.52163	776.912	2.28507		776.912	35.0188	776.912	12.7608	776.912
16.2696	1419.09	16.2696	1129.48	16.2696	1216.65	16.2696	1233.22	16.2696	1255.3	16.2696	1259.65	16.2696	1284.69	16.2696	1274.65	16.2696	1291.04		782.55	6.44313	778.111	2.38413	778.111	25.0437	778.111	58.8655	778.111	13.3772	778.111	21.4596		778.111	9.55738	778.111	6.42184	778.111	2.90165	778.111	22.719	778.111	6.36137	778.111	4.0483		778.111	14.256	778.111	14.3323	778.111
16.2826	1405.15	16.2826	1105.58	16.2826	1172.83	16.2826	1226.79	16.2826	1244.64	16.2826	1249.81	16.2826	1231.45	16.2826	1218.9	16.2826	1257.49		783.758	7.5615	779.31	1.08644	779.31	11.2302	779.31	48.5562	779.31	15.4721	779.31	16.5505		779.31	1.79098	779.31	5.14035	779.31	8.14626	779.31	27.6879	779.31	6.72892	779.31	2.01623		779.31	30.6782	779.31	9.55447	779.31
16.2956	1341.94	16.2956	1101.83	16.2956	1148.62	16.2956	1264.44	16.2956	1199.83	16.2956	1274.37	16.2956	1308.55	16.2956	1287.81	16.2956	1235.47		784.966	8.49712	780.51	-2.09064	780.51	40.3005	780.51	61.6845	780.51	1.04173	780.51	3.34677		780.51	-1.54632	780.51	1.40478	780.51	4.74323	780.51	12.7683	780.51	10.1398	780.51	9.67751		780.51	16.1585	780.51	8.05397	780.51
16.3086	1362	16.3086	1097.5	16.3086	1194.67	16.3086	1255.07	16.3086	1256.19	16.3086	1289.44	16.3086	1261.94	16.3086	1328.92	16.3086	1271.24		786.174	8.36591	781.709	2.57162	781.709	36.9828	781.709	29.7457	781.709	22.9293	781.709	-0.27814		781.709	0.01268	781.709	1.93847	781.709	6.65733	781.709	23.3146	781.709	8.23351	781.709	12.5162		781.709	9.81534	781.709	4.03283	781.709
16.3216	1373.02	16.3216	1116.82	16.3216	1148.2	16.3216	1277.36	16.3216	1257.53	16.3216	1298.96	16.3216	1278.11	16.3216	1229.53	16.3216	1248.58		787.383	9.91804	782.909	9.61474	782.909	20.6067	782.909	37.132	782.909	26.1219	782.909	7.928		782.909	-0.97499	782.909	9.72371	782.909	7.52075	782.909	22.3551	782.909	8.37145	782.909	12.5913		782.909	16.9639	782.909	7.42326	782.909
16.3346	1430.38	16.3346	1115.66	16.3346	1196.98	16.3346	1271.11	16.3346	1258.15	16.3346	1238.87	16.3346	1268.63	16.3346	1242.24	16.3346	1275.48		788.591	15.0493	784.108	9.11714	784.108	15.8829	784.108	44.8387	784.108	24.9186	784.108	23.4134		784.108	3.38337	784.108	7.27991	784.108	7.90496	784.108	21.3962	784.108	13.3821	784.108	10.5553		784.108	25.8558	784.108	11.7689	784.108
16.3476	1433.26	16.3476	1113.84	16.3476	1181.05	16.3476	1239.9	16.3476	1249.16	16.3476	1260.32	16.3476	1240.26	16.3476	1293.79	16.3476	1275.21		789.799	12.7454	785.307	4.74524	785.307	20.6747	785.307	23.9543	785.307	23.8138	785.307	9.2624		785.307	10.0946	785.307	14.7997	785.307	8.44768	785.307	21.9489	785.307	12.3057	785.307	15.184		785.307	6.88959	785.307	11.4815	785.307
16.3606	1299.83	16.3606	1109.74	16.3606	1173.63	16.3606	1274.6	16.3606	1257.7	16.3606	1254.73	16.3606	1251.27	16.3606	1307.32	16.3606	1357.68		791.007	11.2897	786.507	8.72305	786.507	34.1521	786.507	53.7681	786.507	8.38827	786.507	18.8346		786.507	15.9439	786.507	13.1815	786.507	5.01544	786.507	25.0255	786.507	8.63215	786.507	2.93433		786.507	18.7973	786.507	7.78713	786.507
16.3736	1410.27	16.3736	1103.56	16.3736	1164.14	16.3736	1238.35	16.3736	1294.82	16.3736	1301.96	16.3736	1359.44	16.3736	1352.58	16.3736	1294.47		792.215	1.39429	787.706	7.51641	787.706	32.5039	787.706	39.9323	787.706	-2.86625	787.706	17.9702		787.706	7.31079	787.706	4.81437	787.706	7.33666	787.706	16.5794	787.706	8.32631	787.706	11.189		787.706	24.1598	787.706	9.32979	787.706
16.3866	1390.72	16.3866	1178.16	16.3866	1191.92	16.3866	1291.58	16.3866	1251.03	16.3866	1279.28	16.3866	1304.21	16.3866	1305.25	16.3866	1234.1		793.423	6.71045	788.906	8.10131	788.906	26.7288	788.906	68.4739	788.906	8.06445	788.906	-1.86528		788.906	10.603	788.906	4.39149	788.906	11.2992	788.906	16.6499	788.906	5.98531	788.906	4.3423		788.906	45.7358	788.906	11.8053	788.906
16.3996	1413.28	16.3996	1144.32	16.3996	1203.58	16.3996	1367.8	16.3996	1258.47	16.3996	1252.34	16.3996	1296.14	16.3996	1334.85	16.3996	1231.31		794.631	9.99812	790.105	7.55897	790.105	19.6965	790.105	48.7945	790.105	6.949	790.105	15.3388		790.105	7.8071	790.105	13.4392	790.105	17.7791	790.105	37.2767	790.105	10.9167	790.105	6.87342		790.105	31.38	790.105	11.2175	790.105
[truncated: 5,661 more rows]
[truncated: 11 more columns]

## Sheet: Fig.5
Fig.5a					Fig.5b
[truncated: 1,120 more rows]
